# Supplementary material for: Characterization of the seed virome of alfalfa (Medicago sativa L)
Source: Virol J. 2023 May 19;20:96. doi: 10.1186/s12985-023-02063-6 (PMC10199471; doi:10.1186/s12985-023-02063-6)
Supplement: Supplementary file 1 — Additional File 1. Primers used in RT-PCR experiments. [file 12985_2023_2063_MOESM1_ESM.xlsx]

## Sheet: All viral contigs
Additional File 2: viral contigs, descriptions, and sequences.
Sample	Contig Name	SeqLength	ReadsMap	Coverage	P ID	Score	E-Value	Description	Sequence
1	NODE_10115_length_1028_cov_1.825131	1028	25	3.4845	100	715	0	P1 [Alfalfa mosaic virus]	CCTCATTCAGATGCCATTCTTGAAGCAATTGATTACTTGAAGTCCACTTCAGCCAATTCTATCATTACCTTGAATAAATTGGGTGATCATTGTCAGTGGACGACAAAAGGTCTTGATGTAGTATGGGCCGGTGACGATAAACGTCGAGCTTTCATCCCAAAGAAAAATACTTGGGTCGGACCTACTGCTAGAAGTTATCCCCTTGCAAAATATGAAAGAGCAATGAGCAAGGATGGATACGTAACTCTGAGATGGGACGGAGAAGTTCTAGATGCTAATTGCGTCAGGAGTTTGTCTCAATACGAGATTGTCTTTGTTGACCAATCTTGCGTCTTTGCCTCAGCGGAACGTATCATTCCAAGCCTAGAGAAAGCCCTAGGTCTTGAAGCACACTTTTCA…
1	NODE_13_length_11838_cov_14.796515	11838	3803	42.5064	94.55	7059	0	polyprotein [Snake River alfalfa virus]	AGCTAAAAGGGTAAAGAAGACTCAGGGGTAACACGAAGGGAAGCGATAAGACTTTAACGAAAACGACGTGATAAACTGCTGGCAGCTAAAAGGGTAGAGAAGACTCAGGAGAAACAGCTAAAATCACAGCGAAAAGACAGGAAAGATGGCTAGACAATCGAAAGCGATGAAGAGATTGACAACAGGTGCAGAGGAGATGATGGCAAGAGGCAGAAGGGGGTTAGCCCTAAGACTGGTGGATGACGTGTTGCGATTAGGTGAATATGCGTTGAAGAACTACATTTCCCCGGCGGTCGATGATGATTGTTATAGAGCCGTCCAGACTGTTGAGATAGAGGAAGTCGAAGGAAAGGAGGTAAAGAAAACGGTTGAGGCTCCTGATAAATTGGCAGACAGCTT…
1	NODE_3047_length_1941_cov_446.508565	1941	13652	977.739	99.829	1222	0	MAG: RNA-dependent RNA polymerase [Medicago sativa alphapartitivirus 2]	AGTTCAGACGTGTGCTCTTCCGATCCGAGAGTTTACAGAAGCTTCCGGTTTATAAATTAAAGATTTTTAGTCACAGCAGATCTCAATCTACTTTCACACACACACCACCATGCGAAACACAACCGTTATTGGGCACAAGCCCAGTCTTGCTAGGCCTCTTTATGGAAATCCAGATGCTGGATCCAATCCTGCCTACGCTGATACAGTTGATCACGCACTACGTCGATATTTAACTCCTGAAGAATTCAACAGAGTTGTTAATGGCTATCGCCGCTCCCCATGGAACGAAGATGCACTAAATGATGATATCGCTAAATTAAACAGCGATGAACATACCGTTATCAAGGATGAGCACTATTACAAAGCCATCGAACACACCAAGAAACTCTTCACACCAAA…
1	NODE_3719_length_1797_cov_90.907773	1797	2625	202.853	100	919	0	coat protein [Medicago sativa alphapartitivirus 1]	ACGTGTGCTCTTCCGATCGAATTGAATTGCATTCTCTCTCGGTCTTATAAACTTAAAGAATTTTAGTCACAGCAGAATTTATTCTCTACTCCCCTCCCCCTACATTATCATGGACAAATCTAAGAAGTATCTGTCTGATGCTAAAGAAATCATCAAGGCTAATGGTCTTGAAGAAAAATTTCTCGCCGCTGCTGGTCTTTCATCTATGGATGAACTCGACCCTAAGAACTTCGCTGAGTTTGAAGCTCCCACTCCTTCTCAAGTTATGAAGCCTTCTATCGCTGCCGCCCCCATCATTCCAAAACCGCTTTCAAAGCAGGTTGCTGATGCCTCTACTGGCTTTAATCCAGAGAGCGCTTCTGATATGCTCAGGCCATTCATTGGTCTAAAGATTAACTA…
1	NODE_585_length_3407_cov_4.122975	3407	261	10.4578	99.875	1608	0	ORF2 [Medicago sativa amalgavirus 1]	ATCAGGGCCCTGGCAATTTCATCTCTTCTTAAGTGCTGAGCTCTGTATCCTTTTGCTTTCAAAGTGTATTCTATTCCCCTTTCTCGTATTTTCACTAACATCTTTGCAGGTCTCAACTATCCCATGGCTGACTTTGAAGCTCAACATGATGATAACATTGCAGCGAATGCTCCTATTGGTGGTCTGTCATCTAAGCAACAAGAGATCGACACCGTCACTGCTGCCATCACACCTCTCCTTGCCGCTGGGTTCCCCCAAGCCATTTTCAACTATGATGACCTGCTTTTGAGGGGTTACACCGCCAAGACTTTCTGTGATTTCATCAAGCCGCTATCCGCTATAACCGAGAGGAGGGAATTGATCTCCCTGTGTGCCCTGGGTAATAATAGGTTCTGGGAT…
1	NODE_12851_length_847_cov_2.344961	847	41	6.6304	50.218	215	4.56e-74	polymerase polyprotein [Soybean chlorotic mottle virus]	AATATATCAAAGATTTATGGACAATACTCTTAAAGGTCTTCACCATATTTGTTTTGTATATATCGATGACATTCTAATTTTTACTAAAGGAAGCAAAGAACAACATGTCAAAGATGTTACAACTGTTTTAGACAGGATAAAAGATAGAGGTATTGTTCTATCCACAGGAAAAAGTCAACACTTTCGAAACAAGAAATCAAATTCCTTGGTCTTATTTTAAGAGAAGGAGGAAAGCTCGATTTATCTCCACATTTTCAAGAAATTTTTTTACTTTTTCCTGATCAAATAGTGGATAGAAAACAAATCCAGAGATTTTTGGGATGTTTAAACTACGTTGCTAATGAAGGATTTCTCCAAGGGTTAGCAAATGATAGAAAAATTTTACAGAAGAAAATATCT…
1	NODE_47108_length_278_cov_0.653659	278	3	1.5647	96.739	196	8.76e-60	P1 protein... partial [Alfalfa mosaic virus]	GATATGTTAATTCATAACGAGGGGGAAATTCCTAACTTTAATGTTAGATGGGAGATCGATCGTAAGAACGATCTCATTCATTTCGACTTCATCGACGAGCCCACTTTGGGATATAGTCATCGGTTTTCATTGCTGAAACACTATTTGACTTACAATGCCGTTGATTTGGGTCATCCTGCTTATCGAATCGAACGTAAGCAAGATTTTGGAGGTGTGATGGTTATTGACTTAACTTATTCCCTTGGATTTGTCCCCAAGATGCCACACTCCAATGGGAG
1	NODE_43680_length_291_cov_1.940367	291	7	3.2921	100	201	3.56e-57	126 kDa protein [Alfalfa mosaic virus]	TACGCACGTACCCTGTTAGACAATATCAGGAAGCAGAAAGAAGAGAGCTTAAAAGCTAAAGCGAAGGAAGTTGAAGATGCTCAAAAATTAAATAGAGCAATTTTGCAAGTTCATGCCTATTTGGAAGCTCATCCAGATGGAAGAAAAATCGAAGGACTGGGGTTGAGTTCTCAGTTCATCGCGAAAATCCCCGAGCTTGCAATTCCAACACCGAAACCGTTACCTGAATTCGAGAAGAACGCAGAAACTGGCGAAATTTTGCGTATCAACCCTCATTCAGATGCCATTCTT
1	NODE_56198_length_251_cov_0.876404	251	2	1.2032	85.542	164	1.09e-44	Retrovirus-related Pol polyprotein from transposon 297 [Glycine soja]	TGATGATGATATCCCCAAAACAGCATTCAGAACTCACAATGGCCACTATGAATATCTAGTGATGCCATTTGGATTAATGAATGCCCCTGCAACTTTTCTAGCAACCATGAACGACATATTTAGACCTTTTTTAAGGAAATTTGTTCTTGTATTTTTTGATGACATCCTCATTTACAGTAAAAACATGTCAGAACATCAGCAACATTTAAGGCAAGTCTTATATGTTTTGTTTGAACACTGTTTTGTGGCTA
1	NODE_42516_length_297_cov_1.066964	297	3	1.441	100	126	1.11e-44	RNA-dependent RNA polymerase P1-P2 fusion protein [Bean leafroll virus]	CACCAACATCTTCCCCATGTTCATTTTTCTTTGGGGGTATCATTTCGCCAGTAGGTACCTGGACGACTTCACAGCATGCGACGAAGTCAGGAATCACGTTGACTTCCTTCATCTGCTTGTTACGTGCTTTGCTCTCTTTGCGTTAACAGCACGTTTCTTCAACGCACGCTTGATGTAATGCATGCGGGACGGGAGAGTGTTAAACCACCTTCCAAAGGGGCTCTCTCCAATCTCTTCCTCATAGACCACCTTAATTTTTTGTTCAGTGGCCTGTAAAACCTCTTTTGCTTTCACGAG
1	NODE_68030_length_227_cov_1.376623	227	3	1.8987	100	122	1.23e-31	movement protein [Alfalfa mosaic virus]	GTCCGATCTTAGGAAGCATGCGATTTAAAATCGATTTCTTTTCCTTTGACACAAGGCTTAAAACTACTGGCGCTGCTCCATTAGACAGCACCAACTGAGTGCAGAGCTTTAGCTGATTAGGACCCAGAATAGACATTGAGTTTATTTTTGAAACTTCATCAGCTAGTAACATTTCCTCAGCATAAGACACTGAAAAGCTAGAGGAAGAAGACATTCCAGAACTCGAG
1	NODE_31621_length_367_cov_1.530612	367	9	3.3378	100	126	1.28e-30	hypothetical protein [Alfalfa mosaic virus]	CTGTCGTTTAACTCGTACCTCAACGAGTCTTACTACTGGTAGAGATCCAATAAATGGCCCATGCCATGGATTAGTTGCCTTGTCGAGACACAAGAAGACATTTAAATATTTTACCATCGCCCATGATAGCGATGATGTGATCTACAATGCTTGTAGAGATGCCGGTAATACCGACGATAGTATTTTAGCGAGGAGCTATAATACTAATTTCTGAATTAGTCATTGGTAATTCAATGCCAACCTCCACTGGGTGGATTAAGGTCAAGGTATGAAGTCCTATTCGCTCCTGATAGGAACAACTTCATATTGCTTATATATGTGCTGGTGCACATATATAAATGCTCATGCAAAACTGCATGAATGCCCC
1	NODE_61909_length_238_cov_2.260606	238	5	3.1008	94.937	120	2.72e-30	RNA-dependent RNA polymerase 1 [Bean leafroll virus]	CTCAGGTTTTGGCACTGAGGGAATCACTTCCTCAAATGCCCCAGCTTTTTCCACAGAATCTTCATAGTTAACTATGGAACGATGAGCACCAGGAGGCGGGCAAGGTACCGGCCAGTGGGTGAGGGGAGCACCATTGCTAACCAAGTACCTATAATGGCACTCAGCTAGGGCGACTTCAGATTCAGCCAAGGTGTATTCCTCGGCCAGCTCCTCCTCGAATTTTTCAATGCCATACATG
1	NODE_32136_length_363_cov_0.924138	363	6	2.3499	54.622	118	5.6e-28	polymerase polyprotein [Soybean chlorotic mottle virus]	AGGTGAATAAGGAATTTTATATAAAACTTTAACTTCCTTTTTAGGGTCTTTAAGTTTTATATCAACTAAATCCTGTATTTTATTAACTACAGAATCTAATGGATTTTCAGAACAAACTTGATCTAAGTGATGTTCTAAATTTTGTTCAATTGTTAGGTAAAACTTTCTTTTATCCCACATACATCTGAGTACATTAAGATTTTCTTTTATTGCCTTTAAAATTTCATTTTTTGTTACAATGTTTGTTACAACAAATTCACTTTCTTCTGGATTATTAACATTAAACCATTTTAATGTTATAGTGTCAAGCTTTTGGATAAAAGGATTATATAACTTTAAAAAGTTATTTCCTATTATTAGAGA
1	NODE_15987_length_689_cov_3.050325	689	46	9.1567	65.152	98.6	1.93e-19	putative reverse transcriptase [Soybean chlorotic mottle virus]<>RecName: Full=Enzymatic polyprotein... Includes: RecName: Full=Aspartic protease... Includes: RecName: Full=Endonuclease... Includes: RecName: Full=Reverse transcriptase [Soybean chlorotic mottle virus]<>putative reverse transcriptase [Soybean chlorotic mottle virus]	CCATAGCCAAAAGCTGAAACAGCTCTCTTCAGAAAGGGGGAAATAATTAAAATGATCGAAAGTTTAACTAAGATCATAAATGTTGAGCTTCCAGCATAAGACAAAAAAGATCATGAATGAACAACAGAGTTTTTCATCAACATCTTCAGCAGGATCCATGCTAGAAGAAGACACAAAAAAGTCATGGGCTGACAAAGCCGAAGAAGGAAATGAAGAAACAAAAAATGGTCCAGACCAGCTAAACGATGTCGTCGATCCAATCAATGAACAACTAGAGAAAAAGGTGTATGTCATCTTTGACGGTCCAATGAAGGGCATCTTTGACGGTCTTTTTTGTCTTCTGCTGGAAGCTCAACATTTATGATCTTAGTTAAACTTTCGATCATTTTAATCATTTCC…
Sample	Contig Name	SeqLength	ReadsMap	Coverage	P ID	Score	E-Value	Description	Sequence
2	NODE_1190_length_2600_cov_1063.918085	2600	43628	2332.02	98.977	1502	0	hypothetical protein [Alfalfa mosaic virus]	CCTCAACCTTGATCCAGCATCCCTTAGGGGCATTCATGCAATTTTGCATGAGCATTTATATATGTGCATAAGCACATATATAAGCAATATAGAATTTCTCCTATCAGGAGCGAATAGGATTCTATACCTCAACCTTGATCCACCCAGTGGAGGTTGGCAATTTGACTTATGTCAAGAAAACATCAAGCTCGGCGTGCCCTTGACCTGGCATCCGAGTGGGACTTTTTCACTCTACGAGGCTTAATTTTTACATTAGACTCGTGCTTCTCATTAAAGAGGCATTCCTTACACAAGGTCTTACTAGCGAAGATCTTACCTAGGGATTCTAAAGCAGCTTCTAGGTATAAACTCGGTCTTCTAAGATACCTATGTGCTGTCATCGCGGCAACGCATCGGATG…
2	NODE_12436_length_824_cov_19.513981	824	1389	227.904	100	538	0	MAG: coat protein [Medicago sativa alphapartitivirus 2]	AGCATTTGACCTGTTGGCCAAAATTGGGAATTGGTGGTGACCGAAAACAGTTGCCGCAGCGGCGGTACTGGTTACGGGAATATGTTTACCCTTGGCAGGCAGATTGGGTTGTTGACCATCGCCAGGGTTGAGGCAAGTCCTAAGATTTTCGATCAAAGCGAAAATCCCGGGAATGTTGGGTAAAACATGGCTGGTAGCATCAGCCAGCATAAATGCGCTCCTAGCTTCAGGGCCAGGATGAAATGGAAGAGTAGGAGATACAACTCCAAAAGTAGGGATCTCTGGTTGGGAGCAGCAAAGGGTTTTGAACAAGTCAAGTAGAGGACTTGAAATTGGAAGGGAGTCAGCAGGGAAAGCGTCTAAAAATGTAGATAAACATTGAGAGGCTTCAGCATGAAG…
2	NODE_13075_length_791_cov_6.288301	791	89	13.8268	100	541	0	P1 [Alfalfa mosaic virus]	CATTCCGCAATTCAGTCCATAGCGACTATGTTATCTTCTTCAACGAATCATACCATTATCGGTGGTGTGACTCTGATTTCGGGCAAACCTCTCAGCCCGGATGACTACATTCCAGTGGCAACAACGATTTATTATAGAGTGAAAAAACTCTATAACGCCATTCCAGAGATGCTATCCCTCCTAGACAAAGGAGAGAGGTTATCAACTGATGCTGTTTTAAAAGGGTCTGAAGGTCCAACGTGGTATTCTGGTCCTACCTTTTTAAGCGCGCTGGATAAAGTCAATGTTCCTGGTGATTTTGTCGCCAAAGCTCTGTTGTCGTTGCCTAAGAGAGATCTGAAATCTCTATTTTCTAGGTCAGCGACTTCTCATTCTGAACGGACACCGGTTCAGGATGAG…
2	NODE_2064_length_2139_cov_2455.271539	2139	82288	5316.99	99.333	574	0	P3 protein [Alfalfa mosaic virus]	ACGTGTAGTCGAAAAGCAAGCTGCAGACGACACAACTGCAATCGGAAAGGTTTTCTCCGAAGCAGGTCGTGCGTTTTAATACCATTTTCAAAATATTCCAATTCAACTCAATTAACGCTTTTACAGTGTAATTCGTACTTTTCGTAAGTAAGTTTCTGTAAAAGCGTTTCTTGTTTTAATTTGGTCTAACACGTAATTCGTACTCTTCGTGAGTAAGTTGTGTTAGCCATACCTATCCTTTAAATTTCTGTCTATTTAAAAAGAAAATCATTCCCATTTGCGTAATTCGTACTCTTCGTGAGTAAGTTGTAAATGGAGAATACAAAAACAAATGCCTCGAGTTCTGGAATGTCTTCTTCCTCTAGCTTTTCAGTGTCTTATGCTGAGGAAATGTTACTA…
2	NODE_2234_length_2082_cov_16.139871	2082	595	38.3449	69.535	852	0	RNA-dependent RNA polymerase [Polygonatum partitivirus 1]	TATAGAGCCTATTAAATTTTATTGACTCAAGACTTAAACTACAATGCAAAACCTAGTTGTTATCGACCAAACCACAATTGGTTACAACATCACAACTGAGGAATACCACAACCCACAATACAAAGGTATTGTCTACCGAGCCTTTATGAAAAGACTTGATAGTATAACTATTAACAAAGTTGTTAATGGCTACCGAAGATCTCGCTGGTCTCAAGAAGCATTTGATGCTAATCTGACCCGATCAGACGTTCCTATACACAACGTTATTAAAGACGAACACTATTGGAAAGCTATGGATGAAATGCATAAACGTTTCAAACCGCAGAACCCTTTAAAAGTTGTTCATTATGCTGATTTACGACTATATCCTTGGAGATTGTCCACAAATGTTGGTGCTCC…
2	NODE_2642_length_1957_cov_2014.683652	1957	61714	4366.88	100	1223	0	RNA-dependent RNA polymerase [Medicago sativa alphapartitivirus 2]<>RNA-dependent RNA polymerase [Medicago sativa alphapartitivirus 2]<>RNA-dependent RNA polymerase [Medicago sativa alphapartitivirus 2]	ATACGAGATAATTCTGCGTGACTGGAGTTCAGACGTGTGCTCTTCCGATCCCGAGAGTTTACAGAAGCTTCCGGTTTATAAATTAAAGATTTTTAGTCACAGCAGATCTCAATCTACTTTCACACACACACCACCATGCGAAACACAACCGTTATTGGGCACAAGCCCAGTCTTGCTAGGCCTCTTTATGGAAATCCAGATGCTGGATCCAATCCTGCCTACGCTGATACAGTTGATCACGCACTACGTCGATATTTAACTCCTGAAGAATTCAACAGAGTTGTTAATGGCTATCGCCGCTCCCCATGGAACGAAGATGCACTAAATGATGATATCGCTAAATTAAACAGCGATGAACATACCGTTATCAAGGATGAGCACTATTACAAAGCCATCGAA…
2	NODE_3748_length_1696_cov_5.388170	1696	150	12.2547	89.381	1006	0	polyprotein [Snake River alfalfa virus]	GTTCCAACTTTATACAGGCATGCCCCGCATCTGATAGGGTTTTTAACTTGCGCCCCATATCGACCAGCAATTCTCTCACGGCGTCCGTCTTGGAATCTAGCACGACACCACCTACAGATACCTGCATTTTCTGATTAGAAGCTGCAGAGCTGCCTATCAAGCTTATTGTCAGCCCGGATATTACGTTAGCAGCTGTGATCAGAGCGCTCCTTAATCTCCCGCTGCTTGATAATAGCATGCTCTCCGTTATGATCCATAGCGATCCCACAGCCACTAAGTTTCTCTTTCTGTCATCATTACTGGTCTCTATCGATCCCATGCGTTTTATTGAGGACGCTGCCAAACCTACACCTATGCCTCTGATTATGCAAGATACCCACGTCTCGTTACCGTTTTCTT…
2	NODE_399_length_3650_cov_1665.817165	3650	96258	3662.81	99.556	2305	0	MAG: P1 protein [Alfalfa mosaic virus]	CCTCAACCTTAATCCACGCATCCCTTAGGGGCATTCATGCAATTTAGCATGAGCATTTATATACGTGCATAAGCACGTATATAAGCAATATAGAATTTCTCCTATCAGGAGCGAATAGGATTCTATACCTCAACCTTAATCCACCCAGTGGAGGTTGGCATTGAATTACCAATGACTAATTCAGAAATTAGTATTATAGCTCCTTGCTAAAATACTATCGTCGGTATTACCGGCATCTCTACAAGCATTGTAGATCACGTCATCGCTATCATGGGCGATGGTAAAATATTTAAAAGTCTTCTTGTGTCTCGACAAGGCAACTAATCCATGGCATGGGCCATTTATTGGATCTCTACCAGTAGTAAGACTCGTTGAGGTACGAGTTAAACGACAGAAATA…
2	NODE_4368_length_1591_cov_4.662055	1591	139	11.0943	94.084	1047	0	polyprotein [Snake River alfalfa virus]	TGTGCTCTTCCGATCTGAAGAAATTGTGCAATATTACAGGGGATGAATGCGTGGTGGCGAGAACTATACAGGGTAATGAAATAGATGTAAAGATGGCTGTGGCTGAAGCGTTCTTAGTAACGGACAAGCTGCTAAAAATAAGCAGGCATAGGACAGGAGTATGCATAGGTTTAAATATGTTCTGCGAGTATGCCGAAGATGACTTAAACAGCCTGATAAGATCTTGGAAAGAGGTGAAGCAAAACAAAGAAGTATGGAGAGTATCTTTGGATCATTCGTCTTATGACAGCTCTCAACGCAACTGGTCGATAGAAACAGTGAATATAATGAGAGAAAAAATAATAAGCGGACTATGTGATAGCAAAAACGCATCAAGGATGAAAAGTTATCTGAAAAGAT…
2	NODE_4430_length_1578_cov_406.145515	1578	9513	824.44	100	956	0	coat protein [Medicago sativa alphapartitivirus 1]<>coat protein [Medicago sativa alphapartitivirus 2]<>coat protein [Medicago sativa alphapartitivirus 1]<>coat protein [Medicago sativa alphapartitivirus 1]<>coat protein [Medicago sativa alphapartitivirus 2]	CCGAATTGAATTGTATTCTATCTCGGTCTTATAAACTTAAAGAATTTTAGTCACAGCAGATTTTATTTTCTACTCCCCTCCCCCACATTATCATGGACAAATCTAAGAAGTATCTATCTGATGCTAAAGAAATCATCAAGGCTAATGGTCTTGAAGAAAAATTTCTCGCCGCTGCTGGTCTTTCATCTATGGATGAACTCGACCCTAAGAACTTCGCTGAGTTTGAAGCTCCTGCTCCTCCTCAAGTTATGAAGCCCTCTATCGCCGCTGCTCCCATCACTCAAAAACCGCTTTCCAAGCAGGTTGCTGATGCCTCTACTGGCTTTAATCCAGAGAGCGCTTCTGATATGCTCAGACCATTTATTGGTCTAAAGATTAACTACAAAGCTAGGAAGACTG…
2	NODE_4502_length_1567_cov_12.355422	1567	301	26.3963	99.764	879	0	coat protein [Medicago sativa deltapartitivirus 1]<>MAG: coat protein [Medicago sativa deltapartitivirus 1]<>MAG: coat protein [Medicago sativa deltapartitivirus 1]<>capsid protein [Medicago sativa deltapartitivirus 1]	AATTGACGACCTTTTGCGCGAAATTAATTAAGATTTTGTATACCAAATCGAGAAGAGATTTATAGCCTTACCATGGCGACTGAAGAAACTAGTATGCTTTCTGGTGACCCTAACACTGTGTCCCCGTCTCAAACTCAAACACCTACAGAAGGATCAATTAGATCCCTGGCTCGTAAATCGAGCGACTACACGTGGGCCTCCAATAGAATCACTATTGACCGAGAGTCCTACTTGAAGAATAGAAGGTATGTCAACCTTAAACCATCAGAGATGTACGCATCTTTGGTTAGGTTATATACCGAAGCGTTCTTATCTCACTGGTCTCATTTCAAGCGAACTGCTGATGCGATCGTGACTTTGAACAACAACCCCAGAGACTCTGCAACCTACCTGGCCAGA…
2	NODE_4554_length_1560_cov_9.096167	1560	211	19.0519	100	959	0	RNA-dependent RNA polymerase [Medicago sativa deltapartitivirus 1]<>RNA-dependent RNA polymerase [Medicago sativa deltapartitivirus 1]<>RNA-dependent RNA polymerase [Medicago sativa deltapartitivirus 1]<>RNA-dependent RNA polymerase [Medicago sativa deltapartitivirus 1]<>RNA-dependent RNA polymerase [Medicago sativa deltapartitivirus 1]	CCCTCACTGATTTATTAACGTTATTAAATAAATTACAATTGTGATTTACATAACATAACGTTTGAAATGCGCTGGAACCTCATGCTCCTGTGCGACTCCGTAATCAGTCTTTAGCTTACTAGCTATCTCGTTGAGTATAGCGCTCCTTCCTCCTGCATCTTCTGCAATCGATTGAGCTCTGTAAGCGGAAATCTGTGGTGATTCAACTGGATATTCCGGAAACATCAGTAGTCTGATACACTTTAGTGTATCTCGTACGTTTGATCCTCCGATCATTGTCCTTCCAAGGAATGAAACTTCTCCTGGAACCGTTGAATACTCCGTTTTGTCTGGATTGATGATCCAGCCAATTGGATAAGCTACTTCGGCGAATCTTTCTGGTGGGATGAATTGGTCATC…
2	NODE_504_length_3412_cov_8.024259	3412	491	19.7608	99.75	1605	0	ORF2 [Medicago sativa amalgavirus 1]	CGCATAATCGCGGTGCCACGGACAATTTCATTAAATATTAAGTTCATGATTACAGGGAGTTAGGGAAAGAAAATTACAAGAGGAAACATGAAAGAAAATACAAGCTATCCCCTACTTGATCTAATTCCATCGAGCCACCTCACGAAGTCCTCCACACATGCGAAACCTCCTAACTCGAGCCTCCCCCGCAGTGCACGTAACGCGCGGCCAGCCTTCTCCAAATCCTTGGGTGCATCCGGGTCTGCCCCATCTTTCAATCTGAATGTCTTCGTTTCACGCAGATATTTCGAAATGGGGTGGTGATGTAGCCAGTTAAGCCAACTCCTCAGGTCATTCCCAAATTGCCCCTCACCCACAAAAGCGTCACCTCTAATGATGTCCATGAACTGCCAGGCATCT…
2	NODE_5120_length_1466_cov_4.740129	1466	129	24.6337	100	839	0	MAG: putative nucleocapsid protein [Alfalfa cytorhabdovirus 1]	TTCGGCAGGTCTATCAACAAGAACCATCCCTGCTGGGTTTTGAGCTGGCTGAGCCCTTGGTAATCTTTTAGCTGTTTACACAAGCAATTTTTTTTTTTTTTTTTTATTAATAAAGCTGACTATTACTTATCACTCAAGAGGGGGGCGGCTTCCACCCTTTGTTACACCTATGCGAACTGCAGGTGTAGCCTTGGCAGAGAATGCAGCTGCCATATAAGGTGAAACCATATCACCTGTCTTACCTTGATTTGCCTGATAGAACCTCTCAACAGCATCCTTTAAAGCAGCCTTGGTAGCATCAGGGATTGATCCCATGCCGATGATATTGGCAGGGTTCTGGAGAGGATTAGTGTTGATCTTATACTTTCCTAGGAGCTCTGCGAGAACATAAACTAGTGC…
2	NODE_5244_length_1449_cov_2.959302	1449	73	6.7784	100	882	0	MAG: putative capsid protein [Alfalfa deltapartitivirus]<>coat protein [Alfalfa deltapartitivirus]<>coat protein [Alfalfa deltapartitivirus]<>coat protein [Alfalfa deltapartitivirus]	CCGATCTCAAGAAATTAGCTGCCTGAAATTCAATTAAGAAAATTATACCGTAATAGTATCGTAGCATTTTAACGACACCATGTCAACACTTGTCAACACAACGGGACAAGAAGATGACCCACAGGTCATCAAGCCACAAAATACGAAAACCCCGTCCTTCAAAAGGACACAAATCCGAACTTTCACTGACCACTTACAAGACAACAATATGATTGGATCCTTAACTATCCGTGGGCCCTCGAATCCACGTTTTATCGAACTGAATCGTAATGAGCTGTTTACAGCACTGGTTGATCTCTACTCACTCCATTTCCAAGCGAAATGGGATATACTCAAGAGGATGGTTCACTCCCATCACAGATCAGTCACTAACTACGAGATAAGATATCTCGCTAGAGT…
2	NODE_5580_length_1400_cov_3.670686	1400	81	8.0215	86.052	763	0	polyprotein [Snake River alfalfa virus]<>polyprotein [Snake River alfalfa virus]<>polyprotein [Snake River alfalfa virus]	TCTCACTCTGTTGTTCAATAACCTCATCAAATTAGCGAACACACGGGCAGATTTTGCCGTTGCTCTGCAGCCTCTCACCTCTGCCATGCCTTCGACATTCCATGTCACTAAATTCTTTGCTATTTTCCCTAAATCTTTGAGGAACATCAGAATTGTGCTGGACAGCCTGAAGTTAACCACTAGCGCACAAGCAGCCAAAGAGGACGCCACGCCGTACGCCGCGTCTGCGGTTGCCTTGTACTTCAAAAGAGGCAGCATGGCGAAATTCTTCATCACCACCAGGCCATAGGTCACCTTGTTCCTCATCCTTGTCGTGTTACTTGACCCCCCTTCAGGTTTTAGCCACTTGTCGACACTGTTTATCTTGCTGATCAACCACTTTACTGCTTCCCATGAGCA…
2	NODE_6786_length_1252_cov_3.721798	1252	78	8.1805	95.192	803	0	polyprotein [Snake River alfalfa virus]	TCCATTTTCTTCACCATCTCGTCTATTCGCCACAACACCGAGTCTTCTAGTTCTCCGTAAAACTGATCTTTCTCTATCTTATCCGTCATGCCCAACATTCTGGCCCTGGCCATCATGGCTTTCTCTTCAGCCTCACAATCTGTGTCAGCATTGACAAAATGCATTAGCCAATGTCCCAATTTCGCAATTCTCACCACCGGTTTCACTTTCATCAAAGCATTGAACCACACAAAGTCAGGTAGATACTTGAATCCTACCTTAGTTATCCCGTCTTTGCCTAGCAGCTCATTGGCTATCCAGAGCACCTGTGCTAAGTATCCGTGTGCGTGTCTCTCGATTATAGCCCCTGTCTCACCAAACCTAGGCCCTTTTGGCGCATCATTAATCAGATCGTCATCC…
2	NODE_7_length_10816_cov_10.230848	10816	1994	24.7542	94.832	6443	0	polyprotein [Snake River alfalfa virus]<>polyprotein [Snake River alfalfa virus]<>polyprotein [Snake River alfalfa virus]	CTATTATACCGCTCTGCGCCGCCAGCCATGGTAGCCAACTTGCTTTTATCTTAGCATTCTCATTCACGGCTCCCATGCAGCTCAATACTTTCGAACAACCCCAACATATAGTCGAACTAAGCATTGCACAAAAGAAGTCCGATCCGTATAAGATAGCAAAACTTACAGCTTTAGCAGCTAATAATGCCACTTCTTTCTTCCTCTTCTCACTTAACCCGCTCACATTTTGTTTTAGGGTTGTTCCGCTCATTGCCAGTATGTCGTCTTTGTTTCTAGTCGGGACCCAATGAGGCTCTATCCAGGACTCCGTGGCTGCCCTAATTCTGTAAAGCTTCACTTCACACCAATGCGATAGAAAATCGCATCCTCTGTCCCAGTTGGTTATTTTGATCTTGGCTG…
2	NODE_9437_length_1011_cov_3.362473	1011	59	7.7646	91.083	597	0	polyprotein [Snake River alfalfa virus]	ATCAGTTTTATACACATTCCGTGCGACCACGCATTGTCTGCCGCCTGTATAGTCGAATTCCCCCTCAGGTACCATATCTTCTCTGAACAAGCTAGATCGATTTGACACCGCGGACACAACCGTTGGGTAATCTCTCAGGTTTCCCGTGAAACTGTCGATACCGTATCTCCAAGCGTGGGCAGCTGTCACCATTATTTGACTACCTTCCCCTTGCTCAGTCAAGACACTCATTTTGCCTCTCAGAGCGCCTGTGCTGGAGATAGGAGTAGATATCTCCGAGAAATCCGTTTTTGATACTATCCACTTTCCTTCACGTGCTGATAAGTACTCTTTCAATTCCTCCTTCTTCCAGACAGCTGGTAACCTTAATTCTGCCGTTTGAGGTATGACCACCACAGA…
2	NODE_4467_length_1574_cov_3.423051	1574	112	9.702	53.922	328	3.25e-167	polymerase polyprotein [Soybean chlorotic mottle virus]	ATTTCCCCCTTTCTGAAGAGAGCTGTTTCAGCTTTTGGCTATGGATTTCAATTTGTTCATCTTTTTGCTTTAAGCTGTTTTGGAGAACCTTTAAAGCTTGCTCCATTCTCTTGTCAATGTATCTGCAAAACAATTATTTTCTGATTTTTTTAGTTGAATATAAGGATAGAATTGTTGGATGCGCATTTGCCATCGAACAAGTCTTCCCTGTTTATGATCAACTTTTAAATTGTAGCGCCAAAATCCGCTAACATAAGTTGAATCAGTTTGTAATAAAAATCTTGATGGAATTAAATCCATTCTCCATCTTTCTAAAACTTTTAAACAAGAAAGAGTTTTTTTCTCGTTGATATGATATCTTGTTTCAGCATCCTTAAAAGAACCTGAAATATACTTGCA…
2	NODE_13386_length_775_cov_3.676638	775	39	7.0361	91.085	496	1.71e-157	polyprotein [Snake River alfalfa virus]	GGAAGGAATAATGCAGGAATAGGATTGAATGCGTTAGTGTTAACGTCAGGAAACAGTGAAGACGAACACCAGTTTTGGGACCTTAATGCATGCACATCACGGGCACTCAAAGAACAGGGCACGGAGAAACTGATGAATGCCGTGCTGACGGATTTCTCAATAGATTCGACGGAGGCAGCTGTGATCTGTAATGAGATGAACGGAAGGTCGGATAATGATGCAAGAGAGATGTTCAACCTAGAGAGATGGGACGTGGACAGAACGCATTTCGGGGATGTCGTAGACTTCAGAAGACTAACGAGAAAAGGGGAATCGACGGAGAGATCAAGCAATAAAGGAGAAGACCCTATCAGAACCTTCGAGAGGATAACCAAAAACCAGTGCAGGTATTTGGGGAGA…
2	NODE_6639_length_1269_cov_2.266722	1269	51	5.3625	74.16	495	2.63e-154	polyprotein [Snake River alfalfa virus]	GTCTGTCATGTTATCTACAGTTAAACCGATCTTAGCCTTCATTATGTCAATGCGCTCGGCATCCCATCTTATGCTTCGCAGACCTACGAAGAACGACCCTGAATCCCTGAAGTAAGGGTCGTCCGCTATGCTGCATAACTTCCTTGAAATAGGTTCTATCAGGTACGAGAATGCTCCAACACATTCTCCCCTCGACAGTATCCTGTTCATCGTGCACTCCAGCGAGCTCGCATCCTGCTCACCTCTCTCCGTTATAGCTTTCTCCATTGCCTGTATGTCAAAATCGGGTGTAGTCCTTGCAGCAACTGGTGATGTGCCAGTAGAGCTGCTCATCGTGCCATCACTTGCGTCGACGAAAGTTTCTTCAACTATGCTGGCCGTGGTCTGCTTCACTGGTCT…
2	NODE_9990_length_972_cov_3.958843	972	55	7.9908	46.128	261	2.36e-79	putative CP [Panax cryptic virus 3]<>putative CP [Panax cryptic virus 3]	CTCTAGATCAGATCGTTCATCATGTATAGGAAATTGATGGCTTCCAAAAGTGTTGGGGTTGTCATGCAGAGGTAGTGCATTGTGGCGGCTTTTGGGAGGATAAGCAGGTTGATCTTGTAGTACAATACCACTAAGATGAGCTATCAAAGCCAATATTCCAGGAACATTGGGTAAAGCGAACGATTCAGGCCTGTCAAGAATAAAATCTGAACGAGTAGTAGGACCAGCTTGTTCAGGAATGATAGGCAGGAGATGACCAAATTCTTTAAACTCTGGCTGAGAAGCACAGAGAGTCTTGAAAATTGGGATGAGAGGACACGGGATGTGAAGACTCTCAAGTGGGTGAGAATCAAGAAATTCAGCAAGAAACTCTTGCTGAGAATCATTTAAAATGTCGGC…
2	NODE_31145_length_381_cov_4.074675	381	23	7.6535	93.701	219	3.26e-63	polyprotein [Snake River alfalfa virus]	TTCAACGAAGCCTTCAGAATTGAAGAGAACGGTAGAAGAACAGGCGTATATGAAGCCAGTATCTCAAGAGTGACCAGGCTAATGACGGAAGCTTGTGCGAGTAGAGTTTCTGTGGTACCAGAGACTGTGGCTTTCAGACCTTATGCGGAGTTGAGAAGGAGAGTCATAAATGAAGCTGAAGAAGAGATCTCATATATAAATTCCGGTGTGAATATAGTGTACGTCCGAGGATGTGGAGTTGCGGAGGATGTGAGCGTAGCAGTAGTCGAGAGTGAAAATGACGGGTGTAAATTGTCTGGAAGAAAAATAGACACTTTAACGAGTGATGGCGTAATAGTAAAAGCATTAACAGCGATGCAGTGCGAACTAGCATCAGGTGAG
2	NODE_41877_length_309_cov_2.995763	309	18	7.1489	98.039	215	4.07e-62	polyprotein [Snake River alfalfa virus]	GTCACTCTTGAGATACTGGCTTCATATACGCCTGTTCTTCTACCGGTCTCTTCAATTCTGAAGGCTTCGTTGAATCTCGACCATTCCCAGTTGTCCACTCTCCTAAATTCCCTCTCAAAGTTCCGCTGTAGCGTTTTTACTCTGTTGATCATTTTCCGTTCTCTGTCAGTTAATAACGTTACCCATGACTCAGCTTTTTCATTCTCTCTTATTCTGCATATTCCGTGCATCGATAATATTTTGTGGAAATCTAGTGCGTAATCTCCTATTATACCGCTCTGCGCCGCCAGCCATGGTAGCCAACTTGCT
2	NODE_22216_length_498_cov_27.694118	498	310	75.6145	95.146	212	6.45e-60	polyprotein [Snake River alfalfa virus]	GGTTATTGTTTAATCTTTAATCCATTTATTTACTATCTGTTAGTATTTATACTCTCTCTTCATTTTGTTGTTAATTTATCATTTGTTTTCTTTACAGTCGATCAAATGTTATTTCGACTTCTTTTCTTCTCTTCTATATCTATTTTCTGCTTCATTGCTTCTATCAGCTTCTGCTGGTTTCAGTTCTACTTCAGTATGACCAATTTTTGATATGGGCTCTCATCTTCGGTCATCATGTTTCTTCTCAACCAGAGGCAGTCCATGAATATTCTGCTTACTCTATCTTCCAGCAAATCTTGCCTGTCGCAAGCTCTAGGCAACCGTCTCGCAGCTCTTTCGGACACATATTCAACCCCGGATTTGGTCCTGTTGACGTTGACGTTTCTTATCGCGGCCTCA…
2	NODE_27508_length_419_cov_3.921965	419	23	7.2076	95.683	204	1.03e-57	polyprotein [Snake River alfalfa virus]<>polyprotein [Snake River alfalfa virus]<>polyprotein [Snake River alfalfa virus]	TGCTGAACAAGTGAGCGGAATGATTTTAACTTTGGCGGGCACGTCAGCTGCAGTGATATTAGCTAAAAGACGCGCTGCCAACAACGCCGCAGCCATAGGGGTGCTGGCAGACAAGAAACATGCGGCAGACGTGATAGAAGTTTATATGAATGATAGAACGTCGTACGTGCGGGCAAACAGATTGATTTCCTTGTCCTCTGGGCTGAGTTTAATGTTATTGGGAACTAAAGGTGCTTCTAATAAAATAGGTGCCGCTACTTTGGCTTTATTGGCAATTGATATTATGACTACTGAGAAAAGCGCGGTAGGAGTGACGCACAGCTTAGCGTCTATAATGCCAAGAGCGGCTTGGTCGGACTCCAAGTTGACACTAGTTTCATCGGCGCTCGTGGACTGGTT…
2	NODE_50028_length_277_cov_1.019608	277	2	1.0903	94.565	177	4.36e-54	coat protein [Alfalfa mosaic virus]<>coat protein [Alfalfa mosaic virus]	CGCAAAGCTCAACAGCCGAAGCCTCCGGTGTTGAAAGTACAGGTTGCAAAACCGACGAATACTATACTGCCACAGACGGGCGGTGTTTGGCAAAGCCTCGGGACCCCTCTGAGTCTGAGCTCTTTCAATGGGCTCGGCGTGAGATTCCTCTACAGTTTTCTGAAGGATTTCGCTGGACCTCGGATCCTCGAAGAGGATCTGATTTACAGGATGGTGTTTTCTATAACACGGTCCCATGCCGTCACCTTTTGTCTCACTGATGACGTGACGACTGAGG
2	NODE_49501_length_278_cov_5.365854	278	21	9.7518	93.407	186	4.24e-52	polyprotein [Snake River alfalfa virus]	CTGTAGATAACATGACAGACGTTGAGTGTGGCAAACCCATTACGGTAAAGCACTTAACTGCGGATTATGACGCTAACTCTATGGAGGGCTGGGCGATGAATGAAGAAGGGCAGTACAGTTTAGACGACTGCCCTGTTAGCCAGCTGAATGGTCTGTTGGACAGTTGCATTTCAGGCAAATTCAAGAGATCAAGAGCGTCACTTCTGTACAGGCAAGTGCTGCATAAAGGTGCAGAAGAGACTGTGAGGAGGAGTTTGAAGAATGCTTGGGTGGGAGAT
2	NODE_38105_length_330_cov_1.887160	330	9	3.6425	92.727	180	8.64e-50	polyprotein [Snake River alfalfa virus]	CTTCAAGAACTGCTCAGCTGTTCTTGCGAAAAAATGGTAAGCCCTTGCAGTGGCTAGAATTCCGCACGCCGCCATAGCTGCTCCGGCTTCTGAGAAGACCAGAACGCAGTTTTGTTTCCTCACCAGACTCATCATAACTGTTTTTGCTACTTCTCTGGATACACTGCATAATCGCGGCACCGCCTCTTCACTATCGAAATCAAGCAGTGCTTCTACGACCATGTTCTTTGTCCATATGTTCCTCTTCTTCTTAAGTGCTTCGTCTGCTTGCACAGCTCTACAAGCATCAGTCAGGGCAGAAGTCTGATTCAAGCTCGCGCCGTGATGCTT
2	NODE_40393_length_317_cov_1.651639	317	7	2.8612	96.25	170	2.24e-46	polyprotein [Snake River alfalfa virus]	CTTCCGTTTCATCAGTTTCTTCTTCCTCAGCCTCCTCTCTTAACGCGTTGCACTGTTCACACTTCAAAACAGACAGGTCTCGCCCAGACACCACCGGCGTAGGCTCGTGGAATTCCGAGCACACCACTAACAGGCTTGCGCCATCTAGCACATCTATGTCATCCTTGTACAGTATCTGCATCATACATATCCCCAAGAATTCCCCGTCTGAAGTCACGACTGGGCCACCCGAGTAGCCGCCGTAATTCATTACATCCACCGATACCACCATGTATCTATCACTATCAGGATCGGAAGAGCACACGTCTGAACTCCAG
2	NODE_22601_length_491_cov_5.122010	491	37	10.0936	98.969	163	3.55e-46	movement protein [Alfalfa mosaic virus]<>movement protein [Alfalfa mosaic virus]<>movement protein [Alfalfa mosaic virus]	AAGGAGGTAAATAGCCGAGTGATGGACGTACATCCTCTGTCCAATCTTAGGAAGCATACGATTCAAAATCGACTTCTTTTCCTTTGACACAAGGCTTAAAACTACTGGCGCTGCTCCATTAGACAACACCAATTGAGTGCAGAGCTTTAGCTGATTAGGACCCAGAATAGACATTGAGTTTATTTTTGAAACTTCATCAGCTAGTAACATTTCCTCAGCATAAGACACTGAAAAGCTAGAGGAAGAAGATATCCCAGAACTCGAGGCATTTGTTTTTTTTGTATTCTCCATTTGCAACTTACTCACGAAGAGTACGAATTACGCGAATGGGAATGATTTTCTTTTTAAATTGACAGAAATTTAAAGGATAGGTATGGCTAACACAACTTACTCACGAAG…
2	NODE_13849_length_752_cov_2.088365	752	27	4.9668	48.315	166	6.15e-44	coat protein [Dichroa partitivirus 1]	CGACAAAGAAAGTCAACGAATCATTCGCTGAACGAATTGATTCATTTGCATTTCCAGTCCTTGCTGCTACTGATGACCTCTCCGAGATTAAAGCTTTTCTTAATATGAATCGCTCCAACAATTGGTTTTTCAAGACTAAAGATGTCGTTGAACGCATCTCTATATTTTTGAAGAACTCCGGCACCCTCGCCGATTGCCCAGTCTTTGGCAACAATGCCAATCAGTACCTGATTCACTACATCGATACTGTCGAAGAACTCGCTCCCCCAACAAAGATCGCCGACCGCAACTCAATGTTCCCACTGTCCTACTACGCCAGCACTTCAGTCTCCCGCCGCCAGAATGAAGGAAATCCAAGCCTCTCTACTGCCTGCCTTGCTCAGACGAATGTCGTAATGC…
2	NODE_61815_length_246_cov_3.537572	246	11	5.752	100	115	1.06e-27	replicase [Alfalfa mosaic virus]	GCATCCTGGGCATAGGCACGACCCGCTTCGGAGAAAACCTTTCCGATCGCAGTTGTGTCGTCTGCAGCTTGTTTTTCGACCACACGTCGAAGCATCTCCTGAATGGAGGCATGAGATAAAGGTTCTCGCATACTAAGGCCGGAATCGGTGGATTGGGCGTCAGCATTCATAGTGAATTCTTCACAGTATTGAATGAACGTAATGCTGTGGAAAGTGCAAGGAAAATAAATGGATTAACTATCTTGC
2	NODE_29221_length_400_cov_15.363914	400	107	33.4775	86.667	117	3.69e-27	polyprotein [Snake River alfalfa virus]	GATAATTCTGCGTGACTGGAGTTCAGACGTGTGCTCTTCCGATCCAAAACCGGAGTTGAATATGCGTCTGAAAGAGCTGCGAGACGTTTGCCTAGAGCTTGTGAAAGGCAAGATTTGCTGGAAGACAGAGTGAGCAAAACGTTCATGGACTGCCTCTGGTTGAGGAGAAACATGATGATCGAGGACGAAAGCCCATATCAAAAATTGGTCATACTAAAATAGAACTGAGTCCAGCAGAAACCGATAGACGGACCGATGTAGAAAATGAACAAAGAAGAGAAGAAAAGAAGTCGAAATAACATTTGATCGACTATAAAGAAAACGAATGATCGATTAATAACAAAATAATAAGAGAATATAAATACTAATAAATAGTAAATAAATGGATTAAAGATTAAAC
2	NODE_66563_length_238_cov_0.848485	238	2	1.2647	49.367	77	4.6e-14	polymerase polyprotein [Soybean chlorotic mottle virus]	CTCCATGATTCAGGACTAGATTTAATCATAGGAAATAACTTTTTAAACTAATATGAACCATTTACTCAAAGAAGAGATACTATATCATTTCATTGGAAAGACTTAGGAAATCCTAAGAATAGTAAAATAGTAACCCCTAAAATGGTTACTAGAAACGTATTCCTAAATCTTATCAAGGGAAACCTTAAGGAATTAAGAATTATATGGGAAGAAAGAAATTTCCATATTAGCATAGAAC
Sample	Contig Name	SeqLength	ReadsMap	Coverage	P ID	Score	E-Value	Description	Sequence
3	NODE_2118_length_1735_cov_6.102888	1735	198	16.0386	60.094	514	7.44e-172	polymerase polyprotein [Soybean chlorotic mottle virus]	AGTGATTCTTATAAGTTACCAAGAAAAGATTACATTTTTGAAAAAATAAAAGGATGTAATTGGTTTTCATCTTTAGATGCAAAATCTGGATATTGGCAGTTAAGGTTATCTGAAGAAACAAAACCCTTAACAGCTTTTAGGTGTCTAGAAGGGCATTTTGAATGGAATGTTTTACCATTTGTTTTAAAACAGGCACCATTAATATATCAAAGATTTATGGACAATACTCTTAAAGGTCTTCACCATATTTGTTTTGTATATATCGATGACATTCTAATTTTTACTAAAGGAAGCAAAGAACAACATGTCAAAGATGTTACAACTGTTTTAGACAGGATAAAAGATAGAGGTATTGTTCTATCCAGGAAAAAGTCAACACTTTTGAAACAAGAAATCGAA…
3	NODE_8574_length_822_cov_3.615487	822	48	8.2543	63.273	347	2.84e-111	putative reverse transcriptase [Soybean chlorotic mottle virus]<>RecName: Full=Enzymatic polyprotein... Includes: RecName: Full=Aspartic protease... Includes: RecName: Full=Endonuclease... Includes: RecName: Full=Reverse transcriptase [Soybean chlorotic mottle virus]<>putative reverse transcriptase [Soybean chlorotic mottle virus]	TATCCTGTCTAAAACAGTTGTAACATCTTTGACATGTTGTTCTTTGCTTCCTTTAGTAAAAATTAGAATGTCACCGATATATACAAAACAAATATGGTCAAGACCATTAAAAGTATTATCCATAAATCTTTGATATATTGATGGTGCCTGTTTTAAACCAAATGGTAAAACATTCCATTCAAAATGCCCTTCTGGACAACTAAAAGTTGTTAAGGGTTTTGATTCTTCAGATATCCTTAACTGCCAATATTCAGATTTTGCATCTAAAGATGAAAACCAAATACATCCTTTTATTTTTTCAAAAATGTAATCTTTTCTTGGTAACTTATAAGAATCACTAATGCTTGCTTCATTAAGTTTCTTATAATTAATTACCATTCTAGCCTTACCTCTTTTTAT…
3	NODE_58309_length_227_cov_1.733766	227	5	2.7841	94.667	149	4.96e-40	RNA dependent RNA polymerase [Plasmopara viticola lesion associated ourmia-like virus 31]	CCTCACTCCTCTCCATCATATTGTTTATGGTCACATTTCAAAAAAACCGTGGCTCCTACGAGGTGACGCTGAGAAAAAAATTTTTTTGGATTTTTTGCCGAAGGGCGAAGAGGTTTTAGTTAGCGGAGACTATGAGTCAGCCACAGACAATTTGAACTTGTCCGTGTCTCAGGCCGTGTTGCGCAGTATACGCAATCACTCTACGGAGGTGCCGACACAGGTCTGGG
3	NODE_52715_length_239_cov_2.265060	239	7	3.8368	91.139	144	8.71e-38	RNA-dependent RNA polymerase [Soybean leaf-associated mitovirus 2]	TTCTTCTTGAGCTGCCTTTACACTAACTCACCATCTAGTTGTGCACTGATGTGCAAAACTAAATGGTATAGATAATTTTTCAGATTACATATTGCTTGGTGACGATATTGTTATAAAAAACGATATGGTCGCTAAGACATATATGAAATGAATGAATTATCTAGGTGTTGAATTATCTGAAAGCAAAACACATGTATCGAAAGATACTTATGAATTTGCTAAAAGATGATTCAGTAAAG
3	NODE_41482_length_271_cov_1.666667	271	6	2.9078	68.539	125	6.34e-31	RNA dependent RNA polymerase [Plasmopara viticola lesion associated ourmia-like virus 11]	CGAAGTACTTCATTGGGAGGGACGTTCCTCTCCGAATCAACGGTGATGATATCGTGTTCCGGTGTAAACCGGAAGAGTATCGTCGTTGGTCGGAAGGCGTAATCTCGTGGGGTCTTACCTTATCCAAAGGTAAGACCCTCGTAGAACGGAACGTCTTCTCATTGAATTCCGCATTCTTCAGGCCTTGTGAGGATCGTGTAGAGTTTTATCCCTTTATTCGATCCTCCTGCCTTTTTGGTGCCCCGGATACCGCGAACGCGGTGGCAGGCCG
3	NODE_38568_length_283_cov_0.738095	283	3	1.5972	61.111	108	5.76e-25	polymerase polyprotein [Soybean chlorotic mottle virus]	CATCAAACAAATTTAATGTTATGGTGTCAGTTTTTTGAATAAAAGGATTATATAACTTTAAAAAGTTATTTCCTATTATCAGATCTATTCCAGAGTCATGTTCATAAATTGATTTTACATAGAAGTATCTATGTTCAATTTTTATAAAAACATGTTTTAGAACAAACCAGATTTGGTGTTTTTTCTTATCAGCAAAGATAATTTCTTTTGGTTTTTGTAGTCTAATCCATCATTCCTTAATTATGGATCTTCTACCAAAACATAAAGTAGCTCCAATATCGAT
3	NODE_56670_length_231_cov_0.917722	231	3	1.7143	97.368	77	8.08e-20	RNA-dependent RNA polymerase [Soybean leaf-associated mitovirus 2]	CTCTCAAGCATAGTTATACTGACTTTGGAAATAATCAATCCCTTTTTCATCTGTAATCTTAAATATAGATGCCATAAGGTCGTAAGAATAAGACAGCAAAGAACTGTAAGCAGTTTTTTGTTGCCTTACCATTAGGACCCGCCTTATTTGATATATAAATACTTTTAGTATCAAATTCAGGTTTTGACATCTTAAGATTATAGTTGTTTACGAATTCTTTAATAAAACCAG
Sample	Contig Name	SeqLength	ReadsMap	Coverage	P ID	Score	E-Value	Description	Sequence
4	NODE_1190_length_1976_cov_1529.628481	1976	48016	3353.62	100	1194	0	RNA-dependent RNA polymerase [Medicago sativa alphapartitivirus 1]<>hypothetical protein [Echinochloa crusgalli partitivirus]<>RNA-dependent RNA polymerase [Medicago sativa alphapartitivirus 1]<>RNA-dependent RNA polymerase [Medicago sativa alphapartitivirus 1]<>RNA-dependent RNA polymerase [Medicago sativa alphapartitivirus 1]<>RNA-dependent RNA polymerase [Medicago sativa alphapartitivirus 1]	TTTTTTTTTTTTTTTTTTTTTTTTTAAGAGAAAAGACGAAAAAAAATAACGTCTTAAACTTAAGACTTTCCGGGGATACCGATAAAGTGTTTTAATGGCCAATGCTTTTCGGAAACTAAGTCACGAGTTGGCTCTTGGAGAAGGCGGACAGTTTCAAAATAACTAGGGAAGTGACTAATGTCAACTTCAGAATATCCTGGAACGTAATTTTGCCTATAGCGTAGACTACCTGGTAAACCATGCGGGTCAGGGCTATAGCCTCCGGCTTTCAGAAAGTTATAGATATCCTCGCAAATTTGGTAGACACGAGAGTGGAATCCACAGTTAGCATAAGCAATGCCGATGGATCGAGCCATCAGCGATGGTAACGAGACAGTCCTTTCAGGGTGTCTCAACATA…
4	NODE_1363_length_1904_cov_151.640087	1904	4564	333.317	100	1223	0	RNA-dependent RNA polymerase [Medicago sativa alphapartitivirus 2]<>RNA-dependent RNA polymerase [Medicago sativa alphapartitivirus 2]<>RNA-dependent RNA polymerase [Medicago sativa alphapartitivirus 2]	TAGGGGTTTCCTTTTATTTTATTAACTTAAGGTGACGCCTAAATAACGTCTTAAACTTAAGACTTTCCGGGGATTCCGATAAAGTGATCCTTAGGCCAGTGCTTATCGGTTAAGATAATACGCTGTGGATCTTGGAGATGTTGGACAGTTTCAAAGTACGTCGGAAAGTGACTAATGTCAACTTGCACGTAACTTGGAATGTAGTTCTGTCTGTATCTAATACTACCTGGTAAACCATAAGGGTCGGGGGTAAACCCGCCTTTAGCCAGGAAGTTATGGATATCCTCGCAAATTTGGTATACACGGGTATGATTACCACAATTAGCGTAGGCGACTCCTATGGCTCGTGCCATTAGGGACGGTAGTGAAGACGTCCTCTCAGGATGTCTTAACATAGCT…
4	NODE_1376_length_1899_cov_11.260679	1899	380	27.1474	89.43	968	0	polyprotein [Snake River alfalfa virus]<>polyprotein [Snake River alfalfa virus]<>polyprotein [Snake River alfalfa virus]	ACCTCTCCAAATATATGGATGTCCACTCCGCTCATTTGTGACTCGCCACTGCACACTGGCACCAACCTTATTACAGTTGTACATACGTAGCTGTCCACGGTGTAGTGAAGCTTGAATGACTTCTCCGATGTGGGTTTCAGCCTTATTCTTCCATAGCCAGTCCCTTTGTGGTAATAACCAACAGTTGTTATCGTTTCCTTTTGGGTCATAAAATCTTCACCCCTAGACAACATCAACAAATTATTCTCCAAAGCCATGCCGTATTGAGCCGCCAAGCAAGTTAAGTATTGGCCCAGGTTCATTAACTGCACCTTAGCAGCTTCTTTGTTCGGCAGCAATGGTTCGTAATCCTTCATCATTCTGAGTTGATTATGACCCACCCAAGCGTTCTTTAAACTC…
4	NODE_1377_length_1898_cov_5.298082	1898	163	11.9368	99.832	1097	0	polyprotein [Snake River alfalfa virus]	ACCTCTCCAAATATATGGATGTCCACTCCGCTCATTTGTGACTCGCCACTGCACACTGGCACCAACCTTATTATAGTTGTACATACGTAGCTGTCCACGGTGTAGTGAAGCTTGAATGACTTCTCTGATGTGGGTTTCAGCCTTATTCTTCCGTAACCAGTCCCTTTGTGGTAATAACCAACAGTTGTTATCGTCTCCTTTTGGGTCATAAAATCTTCACCCCTAGACAACATCAACAAATTGTTCTCCAAAGCCATGCCATATTGAGCCGCTAAGCAAGTTAAGTATTGGCCTAGGTTCATTAACTGCACCTTAGCAGCTTCTTTGTTCGGCAGCAATGGTTCATAATCCTTCATCATTTTGAGTTGATTATAACCCACCCAAGCATTCTTTAAACTC…
4	NODE_1471_length_1864_cov_194.055835	1864	6086	442.061	100	964	0	coat protein [Medicago sativa alphapartitivirus 1]<>coat protein [Medicago sativa alphapartitivirus 1]<>coat protein [Medicago sativa alphapartitivirus 1]<>coat protein [Medicago sativa alphapartitivirus 1]<>coat protein [Medicago sativa alphapartitivirus 1]	GTGATTTTAAAATTTTTTTGGGTTTTTAGTTTTTTTTAAGTCGAAACAGAAAAGAAATTGAAAAAACGACTGACAAAAGGAAAAACGCAGGACGAGAAATAAAAAAACAGCAAGTGATTTTAAAATTTTTTTTGGTTTTTGTTCTAAATCCTAACAAAATAAAGAAGCGAAATAAAACCGGAACTAGAAACATCTAGACGACGGAAACGCAGAATCTAATTCTTAGACTTCATCATCTTAGTTACCGAGTCATCAAGTGACAGGTAAGTGGAAGAATCAGTTAAAGAAGATTCAAGGGGGCGAATATCCCAAAATTCACCTTCGATAGTCTCAATTCCAAAGTCACCAAAATAAGGATGTGTGCGATACATCATCACATTAGTTTGGGCCATAGCGGCC…
4	NODE_1725_length_1783_cov_27.580117	1783	817	63.0135	100	956	0	coat protein [Medicago sativa alphapartitivirus 1]<>coat protein [Medicago sativa alphapartitivirus 1]<>coat protein [Medicago sativa alphapartitivirus 1]<>coat protein [Medicago sativa alphapartitivirus 1]<>coat protein [Medicago sativa alphapartitivirus 1]	CCGATCTTTTTTTTTCTTTAAGTAGAAAATAAAAGGATAAATAAAAGTACTAAGAACGAAAAACGAGGTAATCGAAAAGGGAAGAGAATTACTTCAAAACCTTAATTAAACAAAGGAAATATTTTTTTTTGTTTTCAATTAATGGTTCAACAAAAAAGGAAAAACGGAAAATCAGAACTTCAAACAAGAAGACATGAAAACCGGCAAGTTTAATTAGCCTTTGGGCTTCATTAAACCGCGCACAACCTCTCGGAGTGAGAGATAGCTCGAGTGATCGGTGATGGAGGATTCAACGGGAGCAAGGTTCCAGAACGGTCCACGGCGCGACTCAGCACCAATGTGGTTGTAGTAGGGATGGGTCGGGTAGATATTCACGTTGGTCTGCGCAAGTGCAGCCAT…
4	NODE_3367_length_1382_cov_4.854087	1382	115	11.7301	100	782	0	MAG: ORF1 [Medicago sativa amalgavirus 1]<>MAG: ORF1 [Medicago sativa amalgavirus 1]<>MAG: ORF1 [Medicago sativa amalgavirus 1]	ATCAGGGCCCTGGCAATTTCATCTCTTCTTAAGTGCTAAGCTCTGTATCCTTTTGCTTTCAAAGTGTATTCTATTCCTCTTTCTCGTATTTTCACTAACATCTTTGCAGGTCTCAACTATCCCATGGCTGACTTTGAAGCTCAACGTGATGATAACATTGCAGCGAATGCTCCTATTGGTGGTCTGTCATCTAAGCAACAAGAGATCGACACCGTCACTGCTGCCATCACACCTCTCCTTGCCGCTGGGTTCCCCCAAGCTATTTTCAACTATGATGACCTGCTCTTGAGGGGTTACACCGCCAAGACTTTCTGTGATTTCATCAAGCCGCTATCCGCTATAACCGAGAGGAGGGAATTGATCTCCCTGTGTGCCCTGGGTAATAATAGGTTCTGGGAT…
4	NODE_5661_length_1064_cov_1.987891	1064	39	5.0056	99.718	741	0	MAG: polyprotein [Medicago sativa amalgavirus 1]<>MAG: polyprotein [Medicago sativa amalgavirus 1]	GGCTTTAGGTCGAAACTGGTAACTGAAGAGAAGGCTAGGAAGAAGATTTCTGAGGGTGATTCTGTTGGTAGGGCCGTTATGATGATGGACGCTTTGGAACAGTGTTGTAGTAGCCCCCTGTACAATGTGCTATCTACTTACACCTTCCATAAGCGCCTTAACAGAAGATCAGGTTTCAAGAATGCCGTTGTGAAGGCCTCATCTGACTGGGCGCACATCTGGAATGGGGTCAAGGATGCTGCTGTTATTGTTGAATTAGATTGGAGTAAGTTTGATCGAGAAAGGCCCAGGGAGGATCTCGAATTTATGGTGTCTTTGATTTCTTCATGTTTCAATCCCAAGTCAGCACGTGAAGAAAGATTGCTCCATGCCTATACTACTTCCAATTTTCGCGCATTA…
4	NODE_5_length_9988_cov_8.542108	9988	1714	22.671	95.31	6145	0	polyprotein [Snake River alfalfa virus]	CTCTCTTCGTTTTGTTATTGTTTAATCTTTAATCCTTTTATTTACTATCTGTTAGTATTTATACTCTCTCTTCGTTTTGTTATTGATTTATCATTTGTTTTCTTTACAGTCGATCAAATGTTATTTCGACTTCTTTTCTTCTCTTCTATATCTATTTTCTGCTTCGTTGTTTCTATCAGCTTCTGCTGGTTTCAGTTCTATTTCAGTATGACCAATTTTTGATATGGGCTCTCATCTTCGATCATCATAGTTCTTCTCAACCAGAGGCAGTCCATGAATATTCTGCTTACTCTATCTTCCAGCAAATCTTGCCTGTCGCAAGCTCTAGGCAACCGTCTCGCAGCTCTTTCGGACACGTATTCAATTCCGGATTTGGTCCTGTTGACGTTGACGTTTCTT…
4	NODE_997_length_2078_cov_3.588030	2078	129	8.3451	99.855	1360	0	polyprotein [Snake River alfalfa virus]	CACATCTGCTGCATGTTTCTTATCTGCCAGCACCCCTATGGCTGCTGCGTTGTTAGCAGCACGTCTTTTAGCCAATATCACCGCAGCAGATGTGCCTGCTAAGGTTAAAATCATCCCGCTGATTTGCTCGGCGTAACCGATGCAAGGCACGGTCGTTATCACTCCGGTCGCCGATCTGCTCGAATCGTTTCTTGATTTTATCCCTTTCCATAAGTTAGAAAGAACACCGGACAGCTCCCATTCAAACACGGCTGAGTAGATCAGTTCAGTGGCTGCAGAGATTAGCTTGCTGACGTAGAACAGACAACCAGTCAGGCTTAAATCTTGCGTCACACGCACTATTTCAGCGGTCTGTTCCAATCTTATACAAGCTTGCCCTGCATCAGACAATGTTCTTAA…
4	NODE_12045_length_612_cov_2.302412	612	21	4.7826	98.919	378	3.58e-117	polyprotein [Snake River alfalfa virus]	CAGATTGATTTCCTTGTCCTCCGGGCTGAGTTTAATGCTGTTGGGATCAAGTGGAGCTGCCAACAAAATCGGTGCTGCTACTCTAGCTCTTTTGGCGATTGATATGATGACCACTGAGAAAAGCGCGGTAGGGGTGACGCACAGTTTAGCATCTATAATGCCAAGAGCAGCTTGGTCCGACTCTAAGTTGACTCTAATTTCGTCAGCGCTCGTGGATTGGCTGATGGGAAGGAATAATGCAGGAATAGGGTTGAACGCGTTAGTGTTGACTTCAGGGAACAGTGAGGACAAAAACCAGTTTTGGGACCTAGATGCGTGCACATCACGAGCGTTCAAAGAGCAAGACACGGAGAAAATGATGAATGCTGTGTTGACGGATTTCTCGATAGATTCGACTGA…
4	NODE_16949_length_457_cov_1.848958	457	13	3.7834	99.342	312	2.41e-104	MAG: RNA-dependent RNA polymerase... partial [Medicago sativa deltapartitivirus 1]	CAAAGGAATACCATCTGGTAGTTACTTTACATCAATAATCGGATCGATTGTTAATCGGCTGAGAAGTGAGTATTTGTGGCGAAAGATCACTGGACACGGACCGAAAGTTTGTTTCACTCAAGGAGATGATTCTCTATCGAGTGATGACCAATTCATCCCACCAGAAAGATTCGCCGAAGTAGCTTATCCAATTGGCTGGATCATCAATCCAGACAAAACGGAGTATTCAACGGTTCCAGGAGAAGTTTCATTCCTTGGAAGGACAATGATCGGAGGATCAAACGTACGAGATACACTAAAGTGTATCAGATTACTGATGTTTCCGGAATATCCGGTTGAATCACCACAGATTTCCGCTTACAGAGCTCAATCAATTGCAGAAGACGCAGGAGGAAGGAG…
4	NODE_15046_length_506_cov_0.787529	506	8	2.0672	90.244	314	1.58e-103	MAG: putative nucleocapsid protein [Alfalfa cytorhabdovirus 1]	CTTTTACCCTTATCTTGCTGCTTATCTGCTTCGTATGGTATCGAAAACTGATGCTAATGCCAAGGCCGGGATGGAAAACTTATTTATCAGATTCACCTCCTTCTACTCAAAGAAGCCTCCCACCAAGAAGATCATGCCTGATTCCTGGTTCAAATTGACAAAGACATTGATGGCATCAGACCCTACAATTGCAATTACCTGGGTCAAGACATTTGTACCATATGAGGCTAAGGAAGACATGGATTCGTCAGATGTAGGCCTTGTGAGGTACTTGGCAACCTTGCCCTTATCTTACACCGGGATGCATGCTTATAAACTGTTTGGGGATATCAAATCTATTAGCAAGCTGAACAATGTCACTATAATACACGGGATGACACATGCACTGACTGTTCCAGG…
4	NODE_16445_length_469_cov_2.431818	469	19	5.6141	100	334	1.09e-102	polyprotein [Snake River alfalfa virus]	TGCTAGTATGTCGTCTTTGTTTCTAGTCGGTACCCAGTGAGGCTCTATCCAGGACTCCGCAGCTGCCTTAATTCTGTAAAGCTTCACTTCACACCAATGCGATAGAAAATCGCATCCTCTGTCCCAATTGGTTATTTTGATCTTGGTCGTTTTCACGTTCTGGCCCAACCTCTTCATTGCCAGAGAAACTTCTTCTTTCACATCATCTTCGTCTAGCCAACTAGGTACCACAGCGTCAAATTTTGTGTCATCTCCTTGCACTTTCAGAGATCCTTTTATGATTTCTATTCCCGCTGTTAATGCTAGCTCTTCTCCGGCGCACCTTGCGTACATGAAAGCTTTCAAGCTATTGTCTGATGATGTGGTTGCGTGACCAGACATTTGTTGCCCAGTTACTGC…
4	NODE_13671_length_549_cov_2.800420	549	23	5.6375	99.454	324	1.15e-98	polyprotein [Snake River alfalfa virus]	GTCCGAAACTTCTTTACCAGCACTGTTTTTCTTTTTCCTAGTCTTTCTTGCTGGCTTTCTGTTTTTCTTTTTGGGTTTCATCTCGTCATTGCCTTTCTCTTTTCCGACTGAGTCCTGCTTCCTGTTTTGGTTTCTGTTCCCTTCTTTGGAGCTATTTTCGTCAGGGTCATCGTCATCTTTTCTCCTGACTAGTTTATTAAACGACTCGGCAATCACACCACGCAGGCGAGACCTCACGACTGCCGCACTTGTCTTGATTGATCTCATCTGTTTTGCCATAAAATCGTATATCTTCCTCAACGGCCAAGTGATTGCATCAAAGAGACGACTCACCGCGCTCCAACATCCATTCGCTGCCGTCTTGCAGATGCTCTTGGCTGACTCTAATACGCCAAGTAC…
4	NODE_12754_length_584_cov_1.704501	584	23	4.9144	100	303	3.57e-95	RNA-dependent RNA polymerase [Medicago sativa amalgavirus 1]	GGACCCATTTATTCCAATCAAGCACGGCTCCATCAGACCTGTTGGTGACGAACCTGTTCCTTACCCCGAATTAGCGCCCTGGAGGCGGGCCCCTGGTGGTTATAAACTTGAAGACTATCCTGAGAATGCTGAACATATCCAGGTATTTCGTGATTTCATGCAGGGTGTCTCATCACTTTATCTCAGAGAGGCAACAGGCGGCGTAGATGCCTGGCAGTTCATGGACATCATTAGAGGTGACGCTTTTGTGGGTGAGGGGCAATTTGGGAATGACCTGAGGAGTTGGCTTAATTGGCTACATCACCACCCCATTTCGAAATATCTGCGTGAAACGAAGACATTCAGATTGAAAGATGGGGCAGACCCGGATGCACCCAAGGATTTGGAGAAGGCTGGCCG…
4	NODE_18274_length_429_cov_1.674157	429	13	3.9907	100	297	5.32e-90	polyprotein [Snake River alfalfa virus]	GCCACACCGTACGCCGCATCAGCAGTTGCCTTGTACTTCAAAAGAGGCAACATAGCGAAATTCTTCAACACTACCAAGCCATAAGTCACTCTGTTCCTCATCTTTGCTGTGTTACTTGATCCCTCATTAGGTTTCAACCATTTGTCGACGCTGTTTATCTTGCTAATCAACCACTTCACCGCCTCCCACGAGCAGTCAACAGCTGCTTTCAGGAACACTAATGGTATGTGCAGCACTATGGTGGGGCTCATCGTCACATACAAGAAAATCGTGTCCATCAACCCGAAATCATCCCCTTTCAGGTCTATCACTGTCAGGACATTCCTCAATTCTTCCTTCATCCTCTCCCAACTGACTATGGGCATCTCATAGGTGACACTATTCTCTGTGTTTTCTTTA…
4	NODE_19691_length_405_cov_1.765060	405	8	2.9235	100	255	2.88e-84	RNA-dependent RNA polymerase... partial [Medicago sativa deltapartitivirus 1]	TCTTTCTCCAATAAATTGGTTAGCTGTGTGCGTGTGTGTCCGATGTCAGGCACCATTGTCTCTATAAGATGCTTCATGCCAGGTACTCCCTGTTCATGTACTTCTCCGACAACTTTTCGTGCTCTCCGGACGGCTAGTTTGAAGGTGGGGCCTCCAACAGGTCCTTTCACACACTGATAACTATAGCCAGCCGCCGATGAGGCTTTGTACGAAACTTTGTCGAGTTCTGTTCGTACATCGTACGCCTTCACGCGTGGAAGGCTATAAAACCCTTGTCTAATGGTCAATGCACAATCTGTGTACAATTGCCAATCTATGTTTGTCAAGGGAATGTCAGGTGCTGCATAATTATAAATTGCTTCTAAATGTCTAGCCGGGTCGTAATAACTTCTCGACCAT…
4	NODE_22608_length_362_cov_2.470588	362	11	4.3923	99.167	252	4.29e-81	capsid protein [Medicago sativa deltapartitivirus 1]	CTCTGCAACCTACCTGGCCAGAAAATATATTTCCGGTTGGTTCCTAGACCTCTATGACTGTAATCGTGAAGCCGTAAGGAAACTTTCTTACGTTGCACTGAATGAACATTTTACTCACAAACACCCGAGAATTTCAAATGAGTATGATGTCGTGCTTGCGCACTTAAACTCGGTCATCCGCCCCACACACGTGAAGGGATGCCCTGAGGATTCACTCTACATTCCGAATTTTACAGAGAAAGGCACAACCCCTGTCTGGACAAACAATGTTTTGCACCCCCTCAATCCATTCGAGATTAAGGACTTTGACTACAACTTTAGTCATTTCAAGACAATCATTACGTCCATCAAGGACAAAAGAT
4	NODE_21171_length_381_cov_2.366883	381	20	4.916	94.309	235	1.24e-68	polyprotein [Snake River alfalfa virus]	CTGCTGCTGAATCCATGGGCAGGCAAGAGCGCCTCATACCCTTTATGTATGATCAGTTTTCGCTTGCCTGCCAGCGTGACGCTCTCTTGATGGCCTTTAGCTGTGCATATCGGCTTCACAATTTCGAAATTGCTGCCTAAGTCATTCCAGTGTTCGGCTATACAGGCTGACACGTCTCTTGATTTGCTTTCCTCTAATATCTTCGTCTCCAACTCCTGTTGCAATGATCTCACCTGTTTTAACGGAACGCCTCTCAATTTGTTGGCTAGCTCCTCTTTACTGCTCCTTCTCTCGTTCAAGAATCTGTCACCAGCTAAAGAAATTGCCTTAACAGCCAATCGCACCACCTCCTGTTTTGCTCCAGAAATGCTTTCGGAGATC
4	NODE_25326_length_333_cov_2.050000	333	7	3.1411	98.182	232	7.6e-68	polyprotein [Snake River alfalfa virus]	TGGTGACCGCTGCTCATGCTTGGAGATACGGCATCGACAGTTTCACAGGAAATCTGAGAGATTACCCGACGGTTATATCCGCAGCATCAAATCGATCTAGCTTGTTCAGAGAAGATATGGTGTCTGAGGGAGAATTCGACTACACAAACGGCAGACAGTGCGTAGTCGCGCGAAATGTCTACAAGACTGACAGTGACAGATACATGGTGGTGTCGGTGGATGTAATGAACTACGGCGGATACTCCGGTGGTCCGGTGGTAACCTTAGACGGGGAATTCTTGGGGATATGTATGATGCAGATACTGTACAAAGACGACGTAGACGTGCTGGAAG
4	NODE_25717_length_329_cov_3.777344	329	19	7.2401	99.083	207	3.76e-59	polyprotein [Snake River alfalfa virus]	ATCTGTGAAAATTTGGGAAATCTGTAGGAATGCTATGCTTGACATGATAGCAAAACCTTCCAGGGCTTTTGGGAGTGAAGCTCTGATGAGACATTTCCTGAGAGTTGTAATGGTTGGGATGCCCATGTGTCACGTGGCCGGCAACATGGAGGAGATGAAGAAATACGTGGTGCAATTCGCGCTGTTAGCAGCATTAGCCGAGGATGATGACCTGATTAATGACACGCCAAAAGGGCCCAGATTTAGTGAGACAGGGGCTATAGTCGAGAGGCATGCACACGGATACGCGGCGCAGGTGCTCTGGATAGCTAATGAGTTGCTAGGCAAGG
4	NODE_35054_length_267_cov_1.206186	267	3	1.6966	98.876	186	1.67e-56	RNA-dependent RNA polymerase... partial [Medicago sativa deltapartitivirus 1]	CTCATTCGGAAAGTCAATTAAGTTCCGAATCAATTCGAATGCTGTTACTATTTCGTATTTGCTAACGGTAGCATCAAACTGTTTCCAGTCTATGGCGTATAGCCACTTTCCTGCTGCTGCTGCTTCTGAAATAACTTCTGGGACGCTATCCAATGGGTCTCGTCCAATATGGTAGAATGTCTTACTTTCTGAGAACATCCGGATCATTGGATCCGCGACTGTCCCTTCAATAAGAATGTACTGGAATGCTCTTCCCCATACATTTCT
4	NODE_37660_length_256_cov_1.174863	256	4	2	100	174	3.7e-48	polyprotein [Snake River alfalfa virus]	ACGATGAACACCGAGAAGGATATGGTCCAGCAGGAGACAGCAGAATGGCTGTACTGCTTGCGATCGCAGAGAGAAATGACTCTAGGCCGGTGTTTGATGTGGCAGCTAAACGCATGAAAATGTGTTTGAAAGCATTGGAAGAAATAACTGGTTTGATCTTAAGGACTGAGATCAAAGCTACGATGGCGGACAAAGCGATGGACTGGTGGTCGATAATAAGCGTAGTAAACGAGAAAGCGACGACAGGAATAATAAC
4	NODE_41678_length_242_cov_3.964497	242	9	5.1901	100	170	6.95e-47	polyprotein [Snake River alfalfa virus]	ATCCACTCCTATTTCAAGTACTGGCGCTCTTAGGGGTAAACTGAGCGTCTTGACTGAGCAGGGAGAAGGTAGTCAAATAATGGTGACTGCTGCTCATGCTTGGAGATACGGCATCGACAGTTTCACAGGAAACCTGAGAGATTACCCAACAGTTATATCCGCAGCATCAAATCGATCTAGCTTGTTCAGAGAAGATATGGTATCTGAGGGAGAATTCGACTACACAAACGGCAGACAGTGCG
4	NODE_28810_length_304_cov_1.653680	304	7	3.1348	97.619	168	1.05e-45	polyprotein [Snake River alfalfa virus]	AGATCTACACAACCGCGGACTCTCTTTCCCTACACGACGCTCTTCCTATCTTGAGTAAGAAGAACCTGACGAGACGGATGGCAACTGTACACAAGAGGAAAGGAAAGATGCAAAAGGGAAAAACAAAGTAGGAGAAATCGAAAAGACTGAGAAAGCAAGCCTATTGACATGGGTAATGTCGTGGGTGAGAAACCACAGCAATGAGGACAGCAAGCATCGCAATGCGAGCTTGAGTCAAACTTCTGCCCTAGCTGATGCCTGTAGAGCGGTGCAAGCAGACGAAGCACTCAGGAAGAAACGGAAC
4	NODE_47817_length_226_cov_1.019608	226	2	1.3363	100	155	5.09e-44	RNA-dependent RNA polymerase P1 [Bean leafroll virus]<>RNA-dependent RNA polymerase P1 [Bean leafroll virus]<>RNA dependent RNA polymerase 1 [Bean leafroll virus]<>RNA-dependent RNA polymerase P1 [Bean leafroll virus]<>RNA dependent RNA polymerase 1 [Bean leafroll virus]	CCGATGAGGTGAGACAGTCCAACTCATCTCTAATGCGTCTAGCATTAGGTGAGTGAACTATCTTCGCCCTCTCAATGTCGTTTTTGAGGGGAAGGGGGACCATAGTCATAGCATAATCAACCAGCATAGTTGTGCTTGGCAGATCAAGATCAAGTTCCTCGCAGAACTTCAACGCATACCTATTAATGGTTGCGTGGGCCACATCAGTGCCGTCAATAAGGCGCAT
4	NODE_35191_length_266_cov_1.953368	266	6	3.0414	74.627	107	8.06e-25	RNA-dependent RNA polymerase [Botrytis cinerea mitovirus 1 S]	CCCGGTATAATAAGAGGTAACCCTCTAACTGCTACTCTCTGAGCGCTCTGGCATTGATCTGGGTTTCCAGAAAGTCAATGAGATACTAGACGATGGGCTTCTTTTAAGTAACCCACCGTTCAAGTATCACCGGAGTTTTTACGTAAAACTTGGATCCGTTTTAACAGATCAAAGTAATACGTACGTTCGGAAGAAGGTATATCATATAATCATACTAGTACCTTAACTAAATAAAGTCATTTATAATGCTTTATTTTAGTTGTACT
Sample	Contig Name	SeqLength	ReadsMap	Coverage	P ID	Score	E-Value	Description	Sequence
5	NODE_132_length_4775_cov_525.452148	4775	37867	1087.67	99.082	1795	0	RNA-dependent RNA polymerase [Pea streak virus]	GCGGGGACTGAATTGCTGTATGAAGCCAAGAAGGATAGAGCTGACATTCTCTGTGAAAGTTTGCATTCAGGATTGACGGGAGTGATTTCCTCAAAACTTTACAATGATCAACCGTTGATGCAGAATCCAGGTCCAGGATCTGTGAGTAGGAACGTGACCGTTATCCTTGGTACTTTTGGAGCAGGTAAAAGTACCTTGTTCATTAAGTTTCTCAAGGCCAATGAAGGGAAGCGGGTGCATTTTGTCTCCCCCAGGAAAGTTCTGGCAGAGGAAATTAGGGTGAATATGGCTAAGGCCCTTGGTTACGAAAGTGGTAGAATGGGGAAAAGTGGTAAGTTAAAGAGTAAGAATTGGTTCGTGCACACCTTCGAGGTATTTCTGCTCAAAATACAGAGTTTG…
5	NODE_1383_length_2264_cov_5.082611	2264	211	12.1877	99.119	919	0	ORF2 [Medicago sativa amalgavirus 1]	ATCACCAACACCTATTTCAGCACAGACAGCCTTCATGTACAGTATATTCAGCGCAGTGTCTAGCCAACCAGTCCATAATGACCCACTTGGAACCATCCCCTCAATACCAAAGACACCTCCACCATCAAGAAACACTGGCCTCTCAACTAATGCGCGAAAATTGGAAGTAGTGTAAGCATGGAGCAATCTTTCTTCACGTGCTGACTTAGGATTGAAACATGAAGAAATCAAAGACACCATGAATTCAAGATCCTCCCTGGGCCTTTCCCGATCAAATTTACTCCAATCTAATTCAACAATAACAGCAGCATCCTTGACCCCATTCCAAATGTGCGCCCAGTCAGATGAGGCCTTCACAACAGCATTCTTGAAACCAGATCTTCTGTTCAAGCGCTTATG…
5	NODE_1604_length_2149_cov_2.916667	2149	99	6.3746	98.256	641	0	putative 38.5 kDa protein [Alfalfa virus S]	CTATTTATTTAAGTTTTACCTGGTAAGGATGGCGGGGTAGAGGCCTACAATACTTCCGGTAAAGGCCTCATGGAAACCCGGAAGACTCGATATTAGTACGTCGAGTAGCGAACAGCTGTTGGGCAGCTCGAAATACCCTGACCTTGGTGCTCACTCCGATTCACTCTGCAGCAATATGCAGAGCCTGAGCGCGCAACGTCCGTGAGGCAGTTACGTGTCGATCGTCAAGTGAGGTGGTCGGTAGACCCTTGACCCTGGTCGAGGGGAGTCTTTTAGCGTCTTACTGCCAGGACGGTGGTGGTGATTATTCTCCAAAGGTGATCATTGGAGGTGGGTCCCGCGCTCGAACTTGTTGCATACCCATCATATTACCGCGGGTGGAGTATTGGTGTGGGTTGG…
5	NODE_1628_length_2137_cov_4400.203488	2137	150107	9697.03	98.667	572	0	ORF1 [Alfalfa mosaic virus]	GGACACGTTTCAGAAATGCTCAAGGCGAGCTGACTATGCTTTTGCCATCCATTCTACTAGCGATCTCGATGTGTTTTAATACCATTTTCAAAATATTCCAATTCAACTCAATTAACGCTTTTACAGTGTAATCCGTACTTTTCGTAAGTAAGTTTCTGTAAAAGCGTTTCTTGTTTTAATTTGGCCTAACACGTAATTCGTACTCTTCGTGAGTAAGTTGTGTTAGCCATACCTATCCTTTAAATTTCTGTCAATTTAAAAAGAAAATCATTCCCATTCGCGTAATTCGTACTCTTCGTGAGTAAGTTGCAAATGGAGAATACAAAAACAAATGCCTCGAGTTCTGGAATGTCTTCTTCCTCCAGCTTTTCAGTGTCTTATGCTGAGGAAACGTTACTA…
5	NODE_198_length_4081_cov_5.008483	4081	449	14.1205	84.989	2310	0	polyprotein [Snake River alfalfa virus]<>polyprotein [Snake River alfalfa virus]<>polyprotein [Snake River alfalfa virus]	GCTCTCTTTCGAAAGAGCCATAAGCATGCGCCGGATATGTTTCACGGCTGAGGATGAGACCGTGAAGCCAGAAGAGTTAGCGAGCGGCGAAGATTCAAAGAAACGATGCGATCGAGTTGGAGGAAATTCAGCAGCGCCCGAAACCACGACCATAGCTGCAGAAAGCGCGGCTGGCAGATTCGCTGACTCAGTAGCTGAAGAAGAGCGATCCAGGGATTCGGACAAGATTTCGCAAGAAGAAAGAGATATAGCCAAGACTGCGGCGGCAGAAGAGAAAATCATAGGGGCCGACGCAGAGAGACCAGTGAAGCAGACCATGGCCAGCGCAGTTGAAGAAACTTTCGTAGATGCAAGTGATGGCACGCTGAGCAGCTCCACCGGCGCATCACCAGTTGCTGC…
5	NODE_2139_length_1918_cov_133.924661	1918	4166	295.942	100	1194	0	RNA-dependent RNA polymerase [Medicago sativa alphapartitivirus 1]<>hypothetical protein [Echinochloa crusgalli partitivirus]<>RNA-dependent RNA polymerase [Medicago sativa alphapartitivirus 1]<>RNA-dependent RNA polymerase [Medicago sativa alphapartitivirus 1]<>RNA-dependent RNA polymerase [Medicago sativa alphapartitivirus 1]<>RNA-dependent RNA polymerase [Medicago sativa alphapartitivirus 1]	CACACACACACAAACACACAATGAAGGTCAAATTCTTCCAGAATTTAAGTGAAACACTCTTACCTCTGGTCTTACAAATCTAAAGAATTTTAGTCTTTGCAGAATTACTCTACATATACACACACACACAAACACACAATGAAGAATATCGAGATAATCGGTTACAAGCCCTCTTTGGCTAAACCTATTCGTGGTAATGTTGATCCTAACTCAAACATTAATTACGGTAATATCGTCGATTATGCTTTAAGAAAATACCTCACTAATGAGGAGTTTACTATTGTCACACGTGGCTATCGTCGCTCACAATGGGCTGAAGACAGTCTTAAAAGTGATTTAGATAAACTAGATTCAGACTACTTTCCCGTGCTTAAAGATACCCATTATTATAATGCTATC…
5	NODE_218_length_4001_cov_5.557790	4001	585	18.0772	92.818	2362	0	polyprotein [Snake River alfalfa virus]	TACTATCTATTAGTATTTATATTCTCTTATAATTTTGTTATTAATCTATCATTTGTTTTATTTATAGTCGATCTAATGTCATTTCGACTTCTTTTCTTCTCTTCTATGTCTATTTTCTGCGTCATCCCTTCTATCAGTCTCTGCTAGGCTCAGTTCTATTTCAGTATTACCAATTTTTGATATGGGCTTTCGTCCTCGATCATCATGTGTCTCCTCAACCAAAGGCAGTCCATGAACATTCTGCTCACTCTGTCTTCCAGCAAATCTTTCCTGTCGCAAGTTCTAGGCAAACGTCTCGCGGCTCTTTCAGACGCATATTCAACTCCGGTTTTGGTCCTGTTCACGTTGACGTTCCTTAATACCGCCTCAGTCCTGCTCGTTTCCGGTCCCATTACTATG…
5	NODE_21_length_7716_cov_193.930394	7716	25603	453.762	98.109	3712	0	RNA-dependent RNA polymerase [Pea streak virus]	CAATGGTTTGTATCTCAGTCCTTTTTCAGCTATGCCCCATTCGCATCCAGTTTGTAAAACTTTGGAGAATTATTTACTTTATAAAGTATTGCCGAATTATATAGATCACAGATTCTACTTTGTTGGAATAAAAGAGAGTAAAATCAACTTTTTGAGAAGTAGGGAAAAGAAATTGAATCTATGTGAAGTGGTGAACAGATATGTCACCAGTGCTGACAAGGCTAGGTATGGTTCGGAATTTACAATCAGGAGAACTTTGGAAAGTGATAATGAGATCAAATCTAAGTATGGGCGATTACCTCCCAATTTGGTGGATTTAATACCTCAATTTTCAAGCAAGCAAGGTTTACATTTATTTCTGCATGATGAGTTGCACTACTGGAGTAGGGCTGATTTGCG…
5	NODE_2212_length_1896_cov_18.895776	1896	618	43.7226	98.805	1214	0	RNA-dependent RNA polymerase [Medicago sativa alphapartitivirus 2]<>RNA-dependent RNA polymerase [Medicago sativa alphapartitivirus 2]<>RNA-dependent RNA polymerase [Medicago sativa alphapartitivirus 2]	CGAGAGTTTACAGAAGCTTCCGGTTTATAAATTAAAGATTTTTAGTCACAGCAGATCTCAATCTACTTTCACACACACACCAACATGCGAAACACAACCGTTATTGGGCACAAGCCCAGTCTCGCTAGGCCTCTTTATGGAAATCCAGATGCTGGATCCAATCCCGCCTACGCTGACACAGTTGATCACGCACTACGTCAATATTTAACTCCTGAAGAATTTAACAGAGTTGTTAATGGCTATCGCCGCTCCCCATGGAACGAAGATGCACTAAATGATGACATTGCTAAATTAAATAGCGATGAACATATCGTTATCAAGGATGAGCACTACTATAAAGCCATCGAGCACACTAAGAAACTCTTCACACCAAAGGAGAAACTTAGGCCTGTACATTTT…
5	NODE_2592_length_1784_cov_24.891876	1784	779	57.3817	100	964	0	coat protein [Medicago sativa alphapartitivirus 1]<>coat protein [Medicago sativa alphapartitivirus 1]<>coat protein [Medicago sativa alphapartitivirus 1]<>coat protein [Medicago sativa alphapartitivirus 1]<>coat protein [Medicago sativa alphapartitivirus 1]	CCAGAACTTGTTATTCTAACTCTCCTGGTCTTATAAACTTAAAGAATTTTCGTCTTAGTAGAAATTTACTACTCCCCTCCCCACTGAAATGGCTTCTAATTCAGGTACCAAATCTGATGAGGTTCAAAAGAGCCTCCAGACTCTGAAATCCTTAATAGATGAGAACAAGATTGATCAACAGCTCCTACAAACTCTAGGCCTGAAATCACTCGACAAATTCTCTCCTACTGAGGTTGAAGACCCATTTCCCTCTAAAGCTACGGTTGTAGCTCAGACAACACTATCTGCCGATAGGCGCACGCCTAAAGAGCAAGATAAGTCACTTGCTGATGCTGTTGAGCCAAAGGCTCCTACTGTCGCTTCTGATATTCTAGCTCCATTTGCTGGAATACATATTAC…
5	NODE_2635_length_1773_cov_4.290000	1773	150	11.2521	98.982	949	0	MAG: coat protein [Medicago sativa alphapartitivirus 2]	CTTCCGAATTGAATTGTATTCTATCTCGGTCTTATAAACTTAAAGAATTTTAGTCACAGCAGATTTTATTTTCTACTCCCCTCCCCCACATTATCATGGACAAATCTAAGAAGTATCTATCTGATGCTAAAGAAATCATCAAGGCCAATGGTCTTGAAGAAAAATTTCTCGCCGCTGCTGGTCTGTCATCTATGGATGAACTCGACCCTAAGAACTTCGCTGAGTTTGAAGCTCCCACTCCTTCTCAAGTTATGAAGCCCTCTATTGCTGCTGCTCCCATCACTCAAAAACCTCTTTCTAAGCAGGTTGCTGACGCCTCTACTGGCTTTAATCCAGAGAGTGCTTCTGATATGCTCAGGCCATTTATTGGTCTAAAGATTAACTACAAGGCTAGGAAGA…
5	NODE_285_length_3697_cov_3093.223786	3697	183587	6887.61	99.734	2310	0	replicase [Alfalfa mosaic virus]<>replicase [Alfalfa mosaic virus]<>MAG: P1 protein [Alfalfa mosaic virus]<>hypothetical protein [Alfalfa mosaic virus]	CCTCAACCTTAATCCACGCATCCCTTAGGGGCATTCATGCAATTTAGCATGAGCATTTATATACGTGCACAAGCACGTATATAAGCAATATAGAATTTCTCCTATCAGGAGCGAATAGGATTCTATACCTCAACCTTAATCCACCCAGTGGAGGTTGGCATTGAATTACCAATGACTAATTCAGAAATTAGTATTATAGCTCCTCGCTAAAATACTATCGTCGGTATTACCGGCATCTCTACAAGCATTGTAGATCACATCATCGCTATCATGGGCGATGGTAAAATATTTAAAAGTCTTCTTGTGTCTCGACAAGGCAACTAATCCATGGCATGGGCCATTTATTGGATCCCTACCAGTAGTAAGACTCGTTGAGGTACGAGTTAAACGACAGAAATA…
5	NODE_4244_length_1422_cov_3.352113	1422	75	7.1815	99.764	879	0	coat protein [Medicago sativa deltapartitivirus 1]<>MAG: coat protein [Medicago sativa deltapartitivirus 1]<>MAG: coat protein [Medicago sativa deltapartitivirus 1]<>capsid protein [Medicago sativa deltapartitivirus 1]	TTAATACTAATAACTTAGGAGCTAAACTCCTTAGGAGCTATTCTCCGTAAGTAAACCTAGAAGCATCGAAAGTCGACTCTCAAAAGTCGTTTCAAAGATGATGCGTTCATAATACAAGTAGGTTACCCTCTTGATCATGGTCAAGGTCTTCTTAGCTTGATCGTCGCCGTAAGCTCTAGTGTTGATAACACTAGGTTGGCTTGTGTCTAAAGCAGCACGATTGTCAAGCCTAATCCTCTTGGGTGGATTGTTGACGTTAACAGTGGAGGAACCAGCTGTTAGGATCAGCGAATCGCTCAAAGAGTTACTCAAAGTATCAATTGGAAATTCAGTGTACGGTTTGTACGACTCAACTTCATAGTTACCAAAGTATTGTCTTGGTTTGACCCTTCGATAGAC…
5	NODE_441_length_3263_cov_4.944514	3263	333	13.1551	89.604	1932	0	polyprotein [Snake River alfalfa virus]	TGAGTCATTTAATAAACTAGTCAGAAGAAGAGATAATGACGACCCTGACGAAAGTGGTTCCAAAGAAGGGAACAGGAACCAAAGCGTAAAAAAGGACGCAGTCGGGAAAGAGAATGGCGGTGACGGAGTAAAACCCAGAAAGAAAAACAGGAAACCAGCGAGGAAAAATAGGAAGAAGAAAAACAGCGCTGGTAGAGACGTTTCGGATGGCCACGTGGAGACTGCAGAATCGGACGATAGCGATTTTATAGGACCGCACATACCTAAGGAGGCGGCTACCCAAGACAAAAATGGTGCGAGGATCATTCAGACTGGAGTACCAGAGAGCATCGCTGGAGCGAAACAGGAGGTGGTGCGGTTAGTTGTCAAGGCGGTTTCTCTAGCTGGCAACAGGTTCTT…
5	NODE_4656_length_1351_cov_26.986698	1351	562	57.9319	77.913	677	0	MAG: putative nucleocapsid protein [Alfalfa cytorhabdovirus 1]	AGAATATGATCGATACAAACCATATAAGTCACTGGAGACTGAGGACGGAGTGTTGGAAAGAAGAATCCGTCAATTCCGAGCGGAGATCGAGAAAGACAGCCCTGATGATAACTGCCCATACCTGGTTCTATATCTGGCCCAACAGCTGAAATCGGTGTCCATGCCTTACACCAAGAGATTGTTCAGTGATATCCAGGAAGGCAATGATCTTCCGGAGGAGGTGATAACATACCTGGCAACGACAAGTGAGGACAAAGTGGCGAAGAATTCAGATGGAAAACCGAGTATAGAAGATCCAATCGATCAGACTAAGCAGGAATCCGATGAAAAACAGCAGGAGGTCGAGAAGATAAAGGGCATTAGGGTGGGAAAATCAGGTTCGAAACTGAAACCTGATGG…
5	NODE_56_length_6074_cov_6.799367	6074	678	15.231	98.612	3399	0	RdRP [Alfalfa virus S]<>RdRP [Alfalfa virus S]	CGCTCACTAATAATAATGCCCAAGGTGAGGAGTACCACGGCGATTGCTGGCAGGAGGTGCTGGCGTGAGTGTGCACCAGCTCCGGGGCCTGCATAGGCTATTTTCTTATTACCGTCTTGGTAAAGGCCTCCGTGTGGCAAGTGGTGGATATTGTCGCCTACGTGTGGCGCAGTGTTGCGGGTGGCGAAGAGCGTGGTGAGAGCGAGGGCAACCCCGATAGTGGCGGCGAGGAAAACCTTGGTATAGTCAGGTGGTGGTGCAAAACTCATTAAATTGGTCCGAGACAAGGAACAATGTGTGGCGGGTCCGCGTGCAAGCAACGTAGAAGGCGGTTTTGTTCTTGAGCTCTGCTGAGTGGTACACTAGGGCAACGCGTTGAAACTCTGACCCCGCTAGTTG…
5	NODE_6916_length_1075_cov_4.814371	1075	72	9.5442	99.7	675	0	MAG: putative capsid protein [Alfalfa deltapartitivirus]<>coat protein [Alfalfa deltapartitivirus]<>coat protein [Alfalfa deltapartitivirus]<>coat protein [Alfalfa deltapartitivirus]	TGATCAAGAAATTAGCTGCCTGAAATTCAATTAAGAAAATTATACCGTAATAGTATCGTAGCATTTTAACGACACCATGTCAACACTTGTCAACACAACGGGACAAGAAGATGACCCACAGGTCATCAAGCCACAAAATACGAAAACCCCGTCCTTCAAAAGGACACAAATCCGAACTTTCACTGACCACTTACAAGACAACAATATGATTGGATCCTTAACTATCCGTGGGCCCTCGAATCCACGTTTTATCGAACTGAATCGTAATGAGCTGTTTACAGCACTGGTTGATCTCTACTCACTCCATTTCCAAGCGAAATGGGATATACTCAAGAGGATGGTTCACTCCCATCACAGATCAGTCACCAACTACGAGATAAGATATCTCGCTAGAGTCTA…
5	NODE_6959_length_1071_cov_3.952906	1071	75	8.8133	99.042	586	0	ORF1+2p [Medicago sativa amalgavirus 1]<>TPA_inf: ORF1+2p [Medicago sativa amalgavirus 1]	GATGCTCCGACGTGACTGGAGTTCAGACGTGTGCTCTTCCGATCCTGGCAGGCATCAGTGAAGACGAGTTCCTCATCCACCGGCCCCCCTACCATGTGACAAAAGTTCAAGCTTGCTTTCCGGAAGGTACTGATCTCAGCCGCGGCACGTCTGGTATGTTGAGGAAGGCAGTCTGGGTCCCCTTTGAAGGTGAGGTGGTGATTGACAATGCTCGAGGTAGGTCGCACAGGTGGGAGTACAGGTTTTCTGGCTGTCCCAAGTTCTTATCCTGCTATTGGCTTCATGATGGATTACCGATTAGGCCCGCCCATGATAACTTAGAGAAATTGCTCTGGCCCGAGGGATTACATGATGATATTGATGTCTATGAGGGGGCTGTAATTTCAATGGTGGTTGACA…
5	NODE_6_length_11740_cov_18.255336	11740	4155	44.2224	89.013	3144	0	polyprotein [Snake River alfalfa virus]	CTGTTACTAATCACTCATTTGTTTTCTTTACAGTCGCACAAATGTCATATCGACTTCGTTTCTTATCGCCTACATCTTTTTCTTTGCTTTCATTCTTTTGTCAGCTCTTGCTAGATTCGTTTTATCTCAGTATGACTAATTTTTGATATGGGCTTTCATTCTCAATCATCATACTTCTCCTCAGCCAAAGGCAATCCATGAATGTCTTGCTTATTTTGTCTTCTAGCAAATCTTGCCTGTCGCAGGTTTTAGGCAACTTTCTCGCCGCCCTTTCGGACATGTATTCAACCCCAGATTGAGTTTTGTTAATTTTTGTATCCCTTATCGCTGCTCCCGCTCGGCTCATTTCCGGTCCCATTACTATGTGCCTGATGTTCCAGCTGCTTGGCTCCAATAACA…
5	NODE_7687_length_1006_cov_3.360129	1006	55	7.2813	100	619	0	RNA-dependent RNA polymerase [Medicago sativa deltapartitivirus 1]<>RNA-dependent RNA polymerase [Medicago sativa deltapartitivirus 1]<>RNA-dependent RNA polymerase [Medicago sativa deltapartitivirus 1]<>RNA-dependent RNA polymerase [Medicago sativa deltapartitivirus 1]<>RNA-dependent RNA polymerase [Medicago sativa deltapartitivirus 1]	CTAGCTCGGAGAGGGCTAGTGCTATCGATTACCTGGTATAAAATCTTAATATTTTAAACACGACAGTATCAATTATGGTACTGAACGCATTACATGATTATGATTTCCTCGATTTCAGAAGTGAAGTTGAAAGGACAAGTCATAAGCATTCACACGGTGTACGGCGAGAGCCTTATACCACAGAAGTTGATAGGTGGGCGAAAGGCTTACTTATGAACTTACACTCAGAGCTGTATAAGCAAAGCATCGAAGGATGGTCGAGGAGTTATTACGATCCGGCTAGACATTTAGAAGCAATTTATAATTATGCGGCACCTGACATTCCCTTGACAAACATAGATTGGCAATTGTACACAGATTGTGCATTGACCATTAGACAAGGGTTTTATAGCCTTCCAC…
5	NODE_834_length_2676_cov_630.507107	2676	28886	1480.11	98.429	1761	0	replicase [Pea streak virus]<>replicase [Pea streak virus]	CAATGGTTTGTATCTCAGTCCTTTTTCAGCTATGCCCCATTCGCATCCAGTTTGTAAAACTTTGGAGAATTATCTGCTTTACAAAGTATTACCAAATTATATAGATCACAGATTTTACTTCGTTGGAATTAAGGAGAGTAAAATCAACTTCTTGAGAAGTCGGGAAAAGAAATTGAACCTTTGTGAGGTGGTGAACAGGTACGTTACAAGTGCTGACAAAGCCAGGTATGGCTCAGAATTCACCATCAGAAGAACTTTGGAGAGTGATAAAGAGATCAAATCCAAATATGGTCGGTTACCTCCAAACCTGGTTGATTTGATACCTCAATTTTCAAGCAAGCAGGGTTTGCACCTGTTTCTGCATGATGAGTTGCACTACTGGAGTAGGGCTGATCTGCG…
5	NODE_904_length_2605_cov_1557.310427	2605	64131	3401.19	99.488	1509	0	hypothetical protein [Alfalfa mosaic virus]	TATCTTTTCGCGATTGAAAAGATAAGTTTTTTCAGTTTAATCTTTTCAATATGTTCACTCTTTTGAGATGTCTCGGACTCGGTGTTAGTGAACCTACTGACACTTCCTCATCAGAGTATGTTCCCGAGTGTTCCGTTGAAGAGATTTCCAACGAAGTCGCTGAACTCGATTCAGTGGATCCATCATTCCAATGTTACAAACATGTTTTTGTATCATTGATGCTCGTAAGAAAGATGACTCAAGCTGCCGAAGACTTCCACGAGAGTTTTGGGGGAGAATTCGATAGCCCTTGTTGTAGGGTTTACCGTCTTTATAGACATTTCGTTAATGAAGACGATGCACCCGCTTGGGCCATACCGAATGTCGTGAATGAAGATTCTTACGACGATTATGCCTACC…
5	NODE_15235_length_587_cov_17.461089	587	118	27.1687	98.462	403	2.06e-126	replicase [Pea streak virus]<>replicase [Pea streak virus]	CGATTATCTTGTTTTTATCCACATGAACCAGGTGACTTCCATAGTTCTGGAAGAAGCGCTCAAGAGCCCCCTTTGGGTTGAGGATAATCACATCCCCTTCATTGTCAATCACAGCTCGTATACCGAAGAGCGTCATGAAAGGCTCAATCAGAAACACCTCTAAACCCTCCCCAGATTCTACCAAATCTAAGAGGTTACGGTTCTCAGCTTTAGTGAGACACCTGTGAATATCTTGCAAAGTCTTCCCTAGAGACTCAGCAATCGCCCTGAGCACACAAACCTCCTTAGGGATGACCGGGCTATAATGCTCCCCGATCAACTGCATACGTGCACATTGCCTCAAATCAGTCTTTGGTGTGAAGACCCACACTACGGAGCTATTCAGGTCAATAATTTCAA…
5	NODE_15187_length_589_cov_2.209302	589	22	5.0475	100	347	4.81e-117	MAG: RNA-dependent RNA polymerase... partial [Medicago sativa deltapartitivirus 1]	GTATTTCTTTAATATTAAGGGGGTTAAATGCCTCCCTCACTGATTTATTAACGTTATTAAATAAATTACAATTGTGATTTACATAACATAACGTTTGAAATGCGCTGGAACCTCGTGCTCCTGTGCGACTCCGTAATCAGTCTTTAGCTTACTAGCTATCTCGTTGAGTATAGCGCTCCTTCCTCCTGCATCTTCTGCAATTGATTGAGCTCTGTAAGCGGAAATCTGTGGTGATTCAACTGGATATTCCGGAAACATCAGTAGTCTGATACACTTTAGTGTATCTCGTACGTTTGATCCTCCGATCATCGTCCTTCCAAGGAATGAAACTTCTCCTGGAACCGTTGAATACTCCGTTTTGTCTGGATTGATGATCCAGCCAATTGGATAAGCTACTTC…
5	NODE_17929_length_511_cov_48.175799	511	369	96.8728	94.118	339	2.07e-111	polyprotein... partial [Pea streak virus]	AGTGAAGAAAAGATTAAGATTTTCCAAGCCTCATATCGAGGAGGCAAAGCTCAATGAAGCATTGCCGTACGGAAAATTCTTGCTGGATGAATTTTTGAAGAAAATACCATTACGTGCAAGCCATAGACCGGATTTGATGGCTGAGGCCGTGCAAGACTTTGAAGAAAAGAAAAGAAGCAAAAGTGCGGCTACAATAGAGAATCATGCTGGCAGATCTTGTAGGGATTGGTTGGCAGATGTTGGCTTGGTATTTTCCAAAAGTCAAATCTGTACTAAGTTCGACAACAGGTTCAGGTGTGCAAAAGCTGCACAATCTATTGTATGCTTTCAACATTCAGTTTTGTGTAGGTTTGCCCCTTACATGCGCTATATTGAAAAGTTGCTAGGTGAGGCTTTGCA…
5	NODE_20919_length_454_cov_34.005249	454	596	162.031	100	308	1.96e-104	126 kDa protein... partial [Alfalfa mosaic virus]<>126 kDa protein... partial [Alfalfa mosaic virus]	GTCACTTCCTAGGCATTTCAACAACATCCTTATAGGGTAAAAGACACCGTCTGTGCATCGAACGGGGCTCTCATCCTGAACCGGTGTCCGTTCAGAGTGAGAAGTCGCTGACCTAGAAAATAGAGATTTCAGATCTCTCTTAGGCAGTGACAACAGAGCTTTGGCGACAAAATCACCAGGAACATTGACTTTATCCAGTGCGCTTAAAAAGGTAGGGCCAGAATACCACGTTGGACCTTCAGAACCTTTTAAAACAGCATCAGTTGATAACCTCTCTCCTTTGTCTAGGAGGGATAGCATCTCTGGAATGGCGTTATAGAGTTTTTTCACTCTATAATAAATCGTTGTTGCCACTGGAATGTAGTCATCCGGGCTGAGAGGTTTGCCCGAAATCAGAGT…
5	NODE_31444_length_337_cov_210.390152	337	749	306.656	100	225	2.21e-65	RNA-dependent RNA polymerase [Pea streak virus]	TCAGGGCAATTGCTGAATCTCTAGGGAAGACTTTGCAAGATATCCACAGGTGTCTCACTAAAGCTGAGAACCGCAACCTCTTAGATTTGGTAGAGTCTGGGGAGGGTCTGGAGGTGTTTTTGATTGAACCTTTCATGACGCTCTTCGGTATACGAGCCGTGATTGACAATGAAGGGGACGTGATTATTCTCAACCCCAAGGGGGCTCTTGAGCGCTTCTTCCAGAACTATGGAAGTCACCTGGTTCATGTGGACAAAAACAAGATAATAGGCTTGGAACGATTTGGTGAGGTTGAAGGATTAGGGGTAGAAAGGAACTCTCTTGCGGCACTGAAGGC
5	NODE_36940_length_302_cov_20.039301	302	59	26.3973	100	202	8.28e-58	RNA-dependent RNA polymerase [Pea streak virus]	GTGTCTCACTAAAGCTGAGAACCGTAACCTCTTAGATTTGGTAGAGTCAGGGGAGGGTTTGGAGGTGTTTCTGATTGAACCTTTTATGACGCTCTTCGGCATACGGGCCGTGATTGACAATGAAGGGGATGTGATTATCCTCAACCCCAAAGGGGCTCTTGAGCGCTTCTTCCAGAACTATGGAAGTCACCTGGTTCATGTGGATAAAAACAAGATAATCGGCTTGGAGCGATTTGGTGAGGTTGAAGGATTAGGGGTAGAAAGGAACTCTCTTGCGGCACTGAAGGCTGCGGGGACTGAAT
5	NODE_31443_length_337_cov_513.060606	337	2197	839.778	100	173	2.57e-47	replicase [Pea streak virus]<>replicase [Pea streak virus]	TGCTCCGACGTGACTGGAGTTCAGACGTGTGCTCTTCCGATCCTCCCCCCCTATCTTTTTGAAATAATCCTAAGATCATTTCAAAAACATATACATGGCTCTTACATACCGTAGTCCATTGGAGGAAGTGTTGGGTTCTTTTTCTTCTTCAGAGCAAAGCTTGATTGCGATACCTGCTATAGCAAACTTGAAGGGAGTGGAACAAGATAATCATAACTTATTTAATTATGCGCTAAGTCCGATGGCTAAGCAAAAATTAATAAGCAATGGTTTGTATCTCAGTCCTTTTTCAGCTATGCCCCATTCGCATCCAGTTTGTAAAACTTTGGAGAATTAT
5	NODE_38318_length_295_cov_4.099099	295	21	8.3593	83.673	171	8.72e-47	polyprotein [Snake River alfalfa virus]	GTCAGAACTGCCGTGTGTAAAGTCAAAAGGAGAATATCGAACGCGATCAAAGACACAGTGAGGTCTGTGCGCAACTCGATAGCAAGAAAAGTCAAGATCTTGAAGAGATTCATACGAAGACAACTCGTTAGAGCAAGAAATAAGACGTGGCAAACCAGTTACAAGGAGAAAGAAAATAGCAACGAGACGTGGGTATCTTGCATAGTCAGGGGTATAGGAGTGGGTTTGGCAGCGTCCTCAGTGAAACGCGTGGGCTCGATAGAGACCAGTAATGATGACAGAAAAAGAAACTTAG
5	NODE_60426_length_229_cov_68.025641	229	57	31.5022	100	152	1.24e-40	P2 protein [Alfalfa mosaic virus]	GTTGCTAAACGAAGAGCGTGAGTTATCGGAATTTACGGACAGACTCAACGCTTTAAGATTTTTCCCTGTTTCAAAAACAGAAGCGCTACCAGTGGCGAATGTCCAAGAGGTCAAACTCATTTCTGAGAACATACCAGTTATTGATGACCTTTATTATTACTCTGACGAGAATATTCCGTCTGAAATGCCCGCACCATTACTGGATGAGTTGGGGATGTTACCGGAGGAA
5	NODE_13440_length_650_cov_5.705373	650	67	13.6308	71.508	159	1.59e-40	polyprotein [Snake River alfalfa virus]	CACGAAGGGAAGCGATAAGACTTTAACGAAAACGACGTGATAAACTGCTGACAGCGAAAGGGTAAAGAGGACTCAGAAGAACCAGCGAAAATCACAGCAAAAAGACGGGAAAGATGGCTAGACAATCGGAGGCGATGAAGAGGTTGACAACAGGTGCAGAGGAGATGATGGCAAGAGGTAGAAAGGGTTTAGCCCTAAGACTGGTGGATGACGTGTTGCGATTAGGCGAAAATGTGTTGAAGACCTACATTTCCCCGACAATCGATAATAGTGGTTACAGAGTTGTTCAGACTGTCGAGATAGAGGAAGTCGGAGGAAAGGAGACAAAGAAAAAGGTTGAGGCTCCTGAGAAGTTAGCAAGCAGCTTAACGTTGGACCAGGCAGGGTATAAGACCAAAG…
5	NODE_63368_length_218_cov_31.600000	218	43	27.6467	97.222	150	4.65e-40	RNA-dependent RNA polymerase [Pea streak virus]	TTATCTTGTTTTTATCCACATGAACCAGGTGATTTCCATAGTTCTGGAAGAAGCGCTCAAGAGCCCCCTTGGGATTGAGGATAATCACATCCCCTTCATTGTCAATCACGGCCCGTATACCGAAGAGCGTCATAAAAGGTTCAACCAGAAACACCTCCAAACCCTCCCCTGACTCTACCAAATCTAAGAGGTTACGGTTCTCAGCTTTAGTGAGACAC
5	NODE_31320_length_338_cov_3.886792	338	17	6.5355	75	150	2.8e-39	polyprotein [Snake River alfalfa virus]<>polyprotein [Snake River alfalfa virus]<>polyprotein [Snake River alfalfa virus]	TAGCAGTCACCAGTCCACTTTGGCCTCCAGCCGCAACTTGGCTTATGACTTCTGTAGTCGCCATTGCAGCATCCCCAACGTCACCTGCACGAGGCGCCACGCCCGCTTCTCTCATCATTTCAGTAGTTAAGGCTATACCCGACGCAAAATTGTTTAAGCTGTCTGAATTATCAGTTTTTAGTATTTCAACGTACTGAGCCTTCGGTTTCACATCCCGTTCAGAAGCCGTATGCTTGGCCAATTCCAGTTCTCTTTTCGTTTCACAACTCGTTTCAGCTCGGTTTTTGTTTTCGATCACGTAATGAACCACCTTTGCAGCGACTGTCAATCCATATAAG
5	NODE_63461_length_213_cov_20.414286	213	21	12.3568	98.571	141	5.96e-37	RNA-dependent RNA polymerase [Pea streak virus]	CCTTCTTGGCTTCATACAGCAATTCAGTCCCCGCGGCCTTCAGTGCCGCAAGAGAGTTCCTTTCTACCCCTAACCCTTCAACCTCACCAAATCGTTCCAAGCCAATTATCTTGTTTTTATCCACATGAACTAGGTGACTCCCATAGTTCTGGAAGAAGCGCTCAAGAGCCCCCTTGGGGTTGAGGATAATCACATCCCCTTCATTGTCAATCA
5	NODE_34392_length_317_cov_2.713115	317	16	5.6751	79.048	137	1.14e-34	polyprotein [Snake River alfalfa virus]	TGAGTCATTTAATAAACTAGTCAGAAGAAGAGATAATGACGACCCTGACGAAAGTGGTTCCAAAGAAGGGAACGGAAACCAAAGCGTAAAACAGGACGCAGTCGGTAAAGAGAATGGCGGTGACGGAGTAAAACCCAGAAAGAAAAACAGGAAACCGGCGAGGAAAACTAGGAAGAAGAAAAACAGCGCTGGCAGAGACGTTTCGGATGGCCACGTGGAGACTGCAGAATCGGACGATAGCGATTTTATAGGACCGCACATACCTGAGGCGGCGGCTACCCACGACAAAAATGGTGCGAGGATCATTCAGACTGGAG
5	NODE_64015_length_187_cov_107.903509	187	84	56.6364	100	129	7.26e-33	RNA-dependent RNA polymerase [Pea streak virus]	TAGTTCTGGAAGAAGCGCTCAAGAGCCCCCTTGGGGTTGAGGATAATCACATCCCCTTCATTGTCAATCACGGCTCGTATACCGAAGAGCGTCATGAAAGGTTCAATCAGAAACACCTCCAAACCCTCCCCTGACTCTACCAAATCTAAGAGGTTACGGTTCTCAGCTTTAGTGAGACACCTGTGGA
5	NODE_64060_length_186_cov_3.265487	186	2	1.6237	96.721	125	2.33e-31	RNA-dependent RNA polymerase [Pea streak virus]	GCAATTCAGTCCCCGCGGCCTTCAGTGCCGCAAGAGAGTTCCTTTCTACCCCTAGTCCATCAACCTCACCAAATCGTTCCAAGCCGATCATCTTGTTTTTATCCACATGAACCAGGTGACTCCCATAGTTCTGGAAGAAGCGCTCAAGAGCCCCCTTGGGGTTGAGGATAATCACATCCCCTTCAT
5	NODE_64223_length_179_cov_26.292453	179	27	18.2961	100	121	4.42e-30	replicase [Pea streak virus]<>replicase [Pea streak virus]	TCCTTCTTGGCTTCATACAGCAATTCAGTCCCCGCAGCCTTCAGTGCCGCAAGAGAGTTCCTTTCTACCCCTAGTCCTTCAACCTCACCAAATCGCTCCAAGCCGATTATCTTGTTTTTATCCACATGAACCAGGTGATTTCCATAGTTCTGGAAGAAGCGCTCAAGAGCCCCCTTGGG
5	NODE_28575_length_361_cov_14.791667	361	109	38.9529	87.097	122	3.72e-29	polyprotein [Snake River alfalfa virus]	CTTTAATCCATTTATTTACTATCTATTAGTATTTATGTTCTCTTATAATTTTGTTATTAATCTATCATTTGTATTATTTATAGTCGATCAAATGTTGTTTCGACTTCTTTTCTTCTCTTCTACGTCCATTTTCTGCGTCATTCCTTCTGTCAGTCTCTGCTAGGCTCAGTTCTATTTCAGTATGACCAATTTTTGATATGGGCTTTCGTCCTCGATCATCATGTTTCTCCTCAACCAAAGGCAGTCCATGAACATTCTGCTCACTCTGTCTTCTAGCAAATCTTTCCTGTCGCAAGATCTAGGCAAACGTCTCGCGGCTCTTTCAGACGCATATTCAACTCCGGTTTTGGTCCTGTTCAAG
5	NODE_61345_length_228_cov_1.006452	228	3	1.3071	95.775	117	1.84e-28	RNA-dependent RNA polymerase [Pea streak virus]	AGTTTTCTCTTCTTCTTCCTTCACGGCCAGATCCAGATAAGTGAGCATTTTCCTATCCAGAATTTGCTCTTCTTCTTCCTCCTGCAACTCCGATAGAGCACGCATAATGTAGGCATCAATATCCTCAGCTTGCAAGCCGCTCAGTATATATCTAGCCACCAAATTACCCTCAGCCCTTTCCACTAATAGTGTATAAAAACTGTAGGGGTTCAACTCCATGAGTGCATT
5	NODE_64614_length_162_cov_9.853933	162	6	4.7655	96.226	106	6.75e-25	RNA-dependent RNA polymerase [Pea streak virus]	TTGAGCGCTTCTTCCAGAACTACGGAAGTCACCTGGTTCATGTGGATAAAAACAAGATAATCGGCTTGGAACGGTTTGGTGAGGTTGATGGACTAGGGGTAGAAAGGAACTCTCTTGCGGCACTGAAGGCCGCGGGGACTGAATTGCTGTATGAAGCCAAGA
5	NODE_56177_length_238_cov_1.545455	238	6	3.6177	60	103	2.93e-23	polymerase polyprotein [Soybean chlorotic mottle virus]	TCATCGAACAAGTCTTCCCTGTTTATGATCAACTTTTAAATTGTAGCGCCAAAATCCGCTAACATAAGTTGAATCAGTTTGTAATAAAAATCTTGATGGAATTAAATCCATTCTCCATCTTTCTAAAACTTTTAAACAAGAAAGAGTTTCTTTCTCATTGATATGATATCTTGTTTCAGCATCCTTAAAAGAACCTGAAATATATTTGCACAAGACAAGTTCACTATCCTTAATTCAG
5	NODE_65900_length_139_cov_81.484848	139	8	6.4892	95.652	93.2	2.57e-20	RNA-dependent RNA polymerase [Pea streak virus]	TCTTGGCTTCATACAGCAATTCAGTCCCCGCGGCCTTCAGTGCCGCAAGAGAGTTCCTTTCTACCCCTAGTCCTTCAACCTCACCAAATCGTTCCAAGCCGATTATCTTGTTTTTATCCACATGAACCAGGTGACTTCC
5	NODE_66287_length_124_cov_24.039216	124	3	2.2016	100	88.6	8.54e-19	RNA-dependent RNA polymerase [Pea streak virus]	CGTTCCAAGCCGATTATCTTGTTTTTATCCACATGAACCAGGTGACTTCCGTAGTTCTGGAAGAAGCGCTCAAGAGCCCCCTTGGGGTTGAGGATAATCACATCCCCTTCATTGTCAATCACGG
5	NODE_30896_length_341_cov_6.652985	341	27	11.091	52.727	86.7	9.12e-17	polyprotein [Snake River alfalfa virus]	CCGATCTGTCTGCTTCACTGGTCGTGGTCTGCTTCACTGGTCTCTCCGCGTCGGCCCCCTTGATTTTCTCTTCTGCCGCCGCAGTCTTGGCTATATCTCTTTCTTCTTGCGAAATCTTGTCCGAATCCCTAGATCGCTCTTCTTCAGCTACTGAGTCAGCGAATCCGCCAGCCGCGCTTTCTGCAGCTATGGTCGCGGTTTCGGGCGCTGCTGAATTTCCTCCAACTCGATCGCATCGTTTCTTTGAATCTTCGCCGCTCGCTAACTTTTCTGGCTTCACGGTCTCATCCTCAGCCGTGAAACATATCCGGCGCATGCTTATGGCTCTTTCGAAAGAGAGC
5	NODE_66642_length_109_cov_56.416667	109	0	0	100	80.9	3.03e-16	RNA-dependent RNA polymerase [Pea streak virus]	CGATTATCTTGTTTTTATCCACATGAACCAGGTGACTTCCATAGTTCTGGAAGAAGCGCTCAAGAGCCCCCTTGGGGTTGAGGATAATCACATCCCCTTCATTGTCAAT
5	NODE_66738_length_106_cov_9.060606	106	1	0.8774	100	79.7	7.1e-16	replicase [Pea streak virus]<>replicase [Pea streak virus]	TTATCTTGTTTTTATCCACATGAACCAGGTGATTTCCATAGTTCTGGAAGAAGCGCTCAAGAGCCCCCTTGGGGTTGAGGATAATCACATCCCCTTCATTGTCAAT
5	NODE_66495_length_115_cov_172.761905	115	17	14.4348	100	76.6	1.16e-14	RNA-dependent RNA polymerase [Pea streak virus]	ACCTCCAAACCCTCCCCTGACTCTACCAAATCTAAGAGGTTACGGTTCTCAGCTTTAGTGAGACACCTGTGGATATCTTGCAAAGTCTTCCCTAGAGATTCAGCAATTGCCCTGA
5	NODE_66729_length_106_cov_65.303030	106	2	1.8302	100	74.7	4.55e-14	RNA-dependent RNA polymerase [Pea streak virus]	CTAGTCCTTCAACCTCACCAAATCGTTCCAAGCCGATTATCTTGTTTTTATCCACATGAACCAGGTGACTTCCATAGTTCTGGAAGAAGCGCTCAAGAGCCCCCTT
5	NODE_66593_length_111_cov_260.868421	111	52	46.5135	100	73.6	1.15e-13	replicase [Pea streak virus]<>replicase [Pea streak virus]	ATCCTGAATGCAAACTTTCACAGAGAATGTCAGCTCTATCCTTCTTGGCTTCATACAGCAATTCAGTCCCCGCGGCCTTCAGTGCCGCAAGAGAGTTCCTTTCTACCCCTA
5	NODE_66596_length_111_cov_79.710526	111	13	11.3604	100	73.6	1.15e-13	replicase [Pea streak virus]<>replicase [Pea streak virus]	TAGGGGTAGAAAGGAACTCTCTTGCGGCACTGAAGGCTGCGGGGACTGAATTGCTGTATGAAGCCAAGAAGGATAGAGCTGACATTCTCTGTGAAAGTTTGCATTCAGGAT
5	NODE_66670_length_108_cov_139.771429	108	12	11.3056	100	69.3	3.63e-12	RNA-dependent RNA polymerase [Pea streak virus]	CCTTCTTGGCTTCATACAGCAATTCAGTCCCCGCGGCCTTCAGTGCCGCAAGAGAGTTCCTTTCTACCCCTAATCCTTCAACCTCACCAAATCGTTCCAAGCCTATTA
Sample	Contig Name	SeqLength	ReadsMap	Coverage	P ID	Score	E-Value	Description	Sequence
6	NODE_2101_length_1960_cov_1105.414414	1960	34854	2465.61	100	1223	0	RNA-dependent RNA polymerase [Medicago sativa alphapartitivirus 2]<>RNA-dependent RNA polymerase [Medicago sativa alphapartitivirus 2]<>RNA-dependent RNA polymerase [Medicago sativa alphapartitivirus 2]	AAGACGGCATACGAGATATACCAAGGTGACTGGAGTTCAGACGTGTGCTCTTCCGATCCGAGAGTTTACAGAAGCTTCCGGTTTATAAATTAAAGATTTTTAGTCACAGCAGATCTCAATCTACTTTCACACACACACCACCATGCGAAACACAACCGTTATTGGGCACAAGCCCAGTCTTGCTAGGCCTCTTTATGGAAATCCAGATGCTGGATCCAATCCTGCCTACGCTGATACAGTTGATCACGCACTACGTCGATATTTAACTCCTGAAGAATTCAACAGAGTTGTTAATGGCTATCGCCGCTCCCCATGGAACGAAGATGCACTAAATGATGATATCGCTAAATTAAACAGCGATGAACATACCGTTATCAAGGATGAGCACTATTACAAAGC…
6	NODE_2492_length_1852_cov_2.655987	1852	113	8.2262	92.37	1053	0	polyprotein [Snake River alfalfa virus]<>polyprotein [Snake River alfalfa virus]<>polyprotein [Snake River alfalfa virus]	CCGATCTTTAAACAATTTCGCGTCGGGCATAGCCTTGACTACTGAAATGATGAAAGGAGCGGGCGTAGCGCCTCAAGCAGGTGGTGCTGGGGAAGCTGCAATTGCGACTACAGAAATCATAAGTCAAGTGGCGGCTGGGGGCCAAAACGGGCTGGTGACTGCTACCAGATTGGAGTCTGCGTCCATGGTCGGAGAGTCGGTCAAAGTGACCATAGGTGGAGAGAGCGTGCTGAGCGCACATGCTTCCTCCACTAAACCCGGATTGGTAGCTTCGGGATCTCCGGCCAATGTCGACATAGGGCTGACTCTGCTGGATGGCCTGATATTCAGAGGCTTGGGGATGCTCGTGTTTGATCCAAAAGCGGTGATTAGGTGTATATCGAGAACTTTAGCGCCGGG…
6	NODE_2539_length_1839_cov_111.307475	1839	3642	259.409	100	957	0	coat protein [Medicago sativa alphapartitivirus 1]<>coat protein [Medicago sativa alphapartitivirus 2]<>coat protein [Medicago sativa alphapartitivirus 1]<>coat protein [Medicago sativa alphapartitivirus 1]<>coat protein [Medicago sativa alphapartitivirus 1]	TTCCGAATTGAATTGCATTCTATCTCGGTCTTATAAACTTAAAGAATTTTAGTCACAGCAGATTTTATTTTCTACTCCCCTCCCCCACATTATCATGGACAAATCTAAGAAGTATCTATCTGATGCTAAAGAAATCATCAAGGCTAATGGTCTTGAAGAAAAATTTCTCGCCGCTGCTGGTCTTTCATCTATGGATGAACTCGACCCTAAGAACTTCGCTGAGTTTGAAGCTCCTGCTCCTCCTCAAGTTATGAAGCCCTCTATCGCCGCTGCTCCCATCACTCAAAAACCGCTTTCCAAGCAGGTTGCTGATGCCTCTACTGGCTTTAATCCAGAGAGCGCTTCTGATATGCTCAGACCATTTATTGGTCTAAAGATTAACTACAAAGCTAGGAAGAC…
6	NODE_283_length_3413_cov_6.102096	3413	415	16.555	99.751	1606	0	ORF2 [Medicago sativa amalgavirus 1]	CTGTATAATCAGGGCCCTGGCAATTTCATCTCTTCTTAAGTGCTAAGCTCTGTATCCTTTTGCTTTCAAAGTGTATTCTATTCCTCTTTCTCGTATTTTCACTAACATCTTTGCAGGTCTCAACTATCCCATGGCTGACTTTGAAGCTCAACGTGATGATAACATTGCAGCGAATGCTCCTATTGGTGGTCTGTCATCCAAGCAACAAGAGATCGACACCGTCACTGCTGCCATCACACCTCTCCTTGCCGCTGGGTTCCCCCAAGCTATTTTCAACTATGATGACCTGCTCTTGAGGGGTTACACCGCCAAGACTTTCTGTGATTTCATCAAGCCGCTATCCGCTATAACCGAGAGGAGGGAATTGATCTCCCTGTGTGCCCTGGGCAATAATAGGTT…
6	NODE_297_length_3384_cov_2.999698	3384	233	9.1782	96.628	2126	0	polyprotein [Snake River alfalfa virus]	CTTCAGCTTCATTTATGACTCTCCTTCTCAACTCCGCATAAGGTCTGAAAGTCACAGTCTCTGGTACCACAGAAACTCTACTCGCACAAGCTTCCGTCATTAGCCTGGTCACTCTTGAGATACTGGCTTCATATACGCCTGTTCTTCTACCGTTCTCTTCAATTCTGAAGGCTTCGTTGAATCTCGACCATTCCCATTTGTCTACTTTCCTAAATTCCCTCTCAAAGTTCCGCTGTAGCGTTTTTACTCTGTTGATCATTTTCCGTTCTCTGTCAGTTAATAACGTTACCCATGACTCAGCTTTTTCATTCTCTCTTATTCTGCATATTCCGTGCATCGATAATATTTTATGGAAATCTAGTGCGTAATCTCCTATTATACCGCTCTGCGCCGCCAGCC…
6	NODE_506_length_2960_cov_3.648770	2960	252	11.5879	96.349	1882	0	polyprotein [Snake River alfalfa virus]	GAGAACATTGCAACAGGAGTTGGAAACGAAGATATTAGAGGAAAGCAAATCGAGAGACGTGTCCGCCTGTATAGCCGAACACTGGAATGACTTGGGGAGCAATTTCGAAATCATGAAGCCGATATGCACAGCTAAGGGCCATCAAGAAAGCGTCACGCTGGCAGGCAAGCGAAAACTGATCATACATAAAGGGTATGACGAGAAGATGCTTCAGAAAGGTAGGTGCTCGTCATTGGACGGTGTGAACGTAAACGTAGTTGATCTGGCTGAGTGTTCTGTGGTAGTTATACCTCAGACGGCAGAATTGAGGTTACCGGCTGTTTGGAAGAAAGAGGAATTAAAAGAATACTTATCAGCGCGTGAGAGGAAGTGGAAAGTATCTAAAACAGATTTCTCGGA…
6	NODE_511_length_2942_cov_6.393865	2942	372	17.4137	93.45	1632	0	polyprotein [Snake River alfalfa virus]	CTATCATTATCCCTCACGTTTATCTGCATCAAATTCTCATATAAGCAAAGCAACGCCGCCTGAGATTCTAGTAAGTTTAATGCTGCTTCCTGACTTCTCCCAGGCATTGCTTCTATCATAGTCTCCATTTTCTTCACCATCTCGTCTATTCGCCATAACACTGAGTCTTCCAGTTCTCCGTAGAACTGATCTTTCTCTATCTTATCAGTCATGCCTAGCATTCTGGCCCTATCCATCATGGCTTTCTCTTCAATCTCACAGTCTGTGTCAGCATTCACGAAATGCATCAGCCAATGTCCCAACTTTGCAATTCTCACCACCGGTTTTACCTTCATTAAAGCATTGAACCACACGAAGTCAGGCAAATACTTGAATCCTACCTTAGTTATCCCGTCTTTG…
6	NODE_9954_length_951_cov_1.998861	951	28	4.1535	99.051	632	0	P1 [Alfalfa mosaic virus]	CTGATTTTGTTTACCGATGTTTCGGTAATACGGTTGATAGTGTTATAGACCTTGGAGGAAATTTCGTTTCCCATATGAAGGTGGAGCGGCATAATGTACATTGCTGCTGTCCCATATTGGATGCTAGAGACGGAGCTAGGCTCACGGAGAGAATATTGTCTCTAAAGTCGTATGTCCGAAAACACCCGGAAATTGTGGGTGAAGCAGATTACTGTATGGACACGTTTCAGAAATGCTCAAGGCGAGCTGACTATGCTTTTGCCATCCATTCTACTAGCGATCTCGACGTGGGAGAGTTGGCATGTAGTTTGGACCAAAAAGGCGTTATGAAATTCATTTGCACCATGATGGTTGATGCAGATATGTTAATTCATAACGAGGGGGAAATTCCTAACTTTA…
6	NODE_22389_length_458_cov_1.197403	458	6	1.9782	96.711	281	3.36e-93	P2 protein... partial [Alfalfa mosaic virus]	GGGTGAAGTTTCATATTTCCAGGATTATATAGTTGGGAAGAATCCCGACCCTGAATTGTATTCAGATCCTCTAGGTATTCGTTCCATCGACAGCTATAAACACATGATTAAATCCGTGTTAAAGCCCGTTGAAGATAATTCTCTGCACCTAGAACGGCCGATGCCAGCAACCATAACATACCACGATAAAGATATCGTGATGTCGTCTTCACCAATTTTTTTGGCTGCTGCTGCCCGCTTGATGTTGATCTTAAGAGATAAGATAACCATACCAAGCGGAAAATTCCATCAATTGTTTTCCATCGATGCTGAAGCCTTTGATGCAAGTTCCCATTTTAAAGAGATAGACTTTTCGAAGTTCGACAAAAGTCAAAATGAGTTGCATCACTTGATCCAAGA…
6	NODE_24033_length_430_cov_0.957983	430	8	2.1558	100	298	1.44e-91	P1 protein [Alfalfa mosaic virus]	TTCAAGAATGGCATCTGAATGAGGGTTGATACGCAAAATTTCGCCAGTTTCTGCGTTCTTCTCGAATTCAGGTAACGGTTTTGGCGTTGGAATTGCAAGCTCGGGGATTTTTGCGATGAACTGAGAACTCAACCCCAGTCCTTCGATTTTTCTTCCATCTGGATGAGCTTCCAAATAGGCATGAACTTGCAAAATTGCTCTATTTAATTTTTGAGCATCTTCAACTTCCTTCGCTTTAGCTTTTAAGCTCTCTTCTTTCTGCTTCCTGATATTGTCTAACAGGGTACGTGCGTAACTTGACGCATCGATGGCATTTCCTTGGTGCCATTCAGCATAGTACACATCTTCAAGTGATTGGAAGTATACTGGATCAGAAATTAGAGGTGAAGGACCATCAAT…
6	NODE_29531_length_363_cov_1.600000	363	10	3.7824	96.667	215	6.43e-62	polyprotein [Snake River alfalfa virus]	AAGCCTATCTGGGCCTTCATTATGTCTATGCGCTCGGCATCCCATCTTATGCTTCGCAGACCTACGAAGAACGACCCTGAATCATAGAAGTAAGGGTCGTCTGCTATACTGCATAACTTCCTTGAAATGGGTTCTATCAAGTACGAGAATGCCCCAACACATTCTCCCCTTGACAGTATCTTATTCATCGTATACTCCAGCGAGCTCGCATCTTGCTCACCTCTTTCCGATATAGCTTTCTCCATAGCCTGCATGTCAAAATCAGGTATAGTTCTCGCAGCGACTGGCGACGTGCCTGTGGAGCTGCTCAGTGTGCCATCGCTTGCATCGACGAACGTCTCTTCGGCCGTGCTAGCTTTGGTT
6	NODE_20570_length_493_cov_6.930952	493	131	34.0568	95.098	210	3.07e-59	polyprotein [Snake River alfalfa virus]	GTTATTGTTTAATCTTTAATCCATTTATTTACTATCTGTTAGTATTTATACTCTCTCTTCATTTTGTTGTTAATTTATCATTTGTTTTCTTTACAGTCGATCAAATGTTATTTCGACTTCTTTTCTTCTCTTCTATATCTATTTTCTGCTTCATTGCTTCTATCAGCTTCTGCTGGTTTCAGTTCTACTTCAGTATGACCAATTTTTGATATGGGCTCTCATCTTCGGTCATCATGTTTCTTCTCAACCAGAGGCAGTCCATGAATATTCTGCTTACTCTATCTTCCAGCAAATCTTGCCTGTCGCAAGCTCTAGGCAACCGTCTCGCAGCTCTTTCGGACACATATTCAACCCCGGATTTGGTCCTGTTGACGTTGACGTTTCTTATCGCGGCCTCAG…
6	NODE_51038_length_251_cov_2.359551	251	6	3.4383	100	174	3.16e-54	coat protein... partial [Alfalfa mosaic virus]<>coat protein... partial [Alfalfa mosaic virus]<>coat protein... partial [Alfalfa mosaic virus]<>coat protein... partial [Alfalfa mosaic virus]<>coat protein... partial [Alfalfa mosaic virus]	GTGAGATTCCTTTACAGTTTTCTGAAGGATTTCGCGGGACCTCGGATCCTCGAAGAGGATCTGATTTACAGGATGGTGTTTTCTATAACACCGTCCCATGCCGGCACCTTTTGTCTCACTGATGACGTGACGACTGAGGATGGTAGGGCCGTTGCGCATGGTAATCCCATGCAAGAATTTCCTCAAGGCGCGTTTCACGCCAATGAGAAGTTCGGGTTTGAGTTGGTCTTCACAGCTCCTACCCATGCGGG
6	NODE_11281_length_862_cov_1.903676	862	44	6.8098	50.249	196	1.45e-53	polymerase polyprotein [Soybean chlorotic mottle virus]	GTCCGGACCAGCTAAACGATGTCGTCGATCCAATCAATGAACAACTAGAGAAAAAGGTGTATGTCATCTTTGACGGTCCAATGAAGGGCATCTTTGACGGTCTTTTTTGTCTTCTGCTGGAAGCTCAACATTTATGATCTTAGTTAAACTTTCGATCATTTTAATCATTTCCCCCTTTCTGAAGAGAGCTGTTTCAGCTTTTGGCTATGGATTTCAATTTGTTCATCTTTTTGCTTTAAGCTGTTTTGGAGAACCTTTAAAGCTTGCTCCATTCTCTTGTCAATGTATCTGCAAAACAATTATTTTCTAATTTTTTTAGTTGAATATAAGGATAGAATTGTTGGATGTGCATTTGCCATCGAACAAGTCTTCCCTGTTTATGATCAACTTTTAAATTGT…
6	NODE_45998_length_267_cov_1.680412	267	7	3.4982	100	188	4.52e-53	MAG: P1 protein [Alfalfa mosaic virus]<>MAG: P1 protein [Alfalfa mosaic virus]<>MAG: P1 protein [Alfalfa mosaic virus]	AACAATCGTAACTGAAAAGTGTGCTTCAAGACCTAGGGCTTTCTCTAGGCTTGGAATGATACGTTCCGCTGAGGCAAAGACGCAAGATTGGTCAACAAAGACAATCTCGTATTGAGATAAACTCCTGACGCAATTGGCATCTAGAACTTCTCCGTCCCATCTCAGAGTTACATATCCATCCTTGCTCATTGCTCTTTCATATTTTGCAAGGGGATAACTTCTAGCAGTAGGTCCGACCCAAGTATTTTTCTTTGGGATGAAAGCTCG
6	NODE_39242_length_295_cov_2.549550	295	14	7.1559	87.755	179	1.72e-49	polyprotein [Snake River alfalfa virus]	GGGTCAAGTGCGGAGAGAGATGTATGACATATTACATGTGCAAGAGAAAACGGACGAAGTGCTGGCTGTAGGCAGGTATGCGGAAGTGAGTAAAGATGACTTAGATGGATTGTCGATCGCTGCGAGAGTGGTTCACTACGTAATTGAAAAAGAAAACCGAGCTGAAACGAGCAGTAAAGAGAAAAGAGGACTGGAATTAGCCGAGCGCGCGGCATCTGAGCGGGACGTTAAACCGAAGGCTGAGTACATTGAAATACTGAAAGCAGATAATTCGGACAGCTTAAACAAATTCGCG
6	NODE_56542_length_238_cov_1.890909	238	4	2.5378	100	166	8.39e-49	movement protein [Alfalfa mosaic virus]	GGCATGTATATTTGCTGGACGTTACCCCCGGAGTATTCTGGCGAAAGATGCGGCGAAAGGACACGACTTAAAATTAGTCGTCCACGCTGTTGCTTCGACCAATGCGAACTCCGCTGTCGGTGTTCTATACCCCATTTGGGAAGATGAGTTAAGCAGAAAGCAGATCCTCGAAAGGGGTGCCGATTTCCTAAAGTTTCCAATTGCTGAGACCGAACCAGTCCGCGATCTCTTAAATGCT
6	NODE_47477_length_262_cov_1.888889	262	6	3.0344	97.701	174	2.77e-48	RNA-dependent RNA polymerase [Alfalfa mosaic virus]	GTGCCCTCACCATTGCTGGATGAGTTGGGGAAGTTGCCGGAGGATCTTGGACCTCTGAATGAAATTGAAGACATTAAGCCGGTGGCGGCTCCAATCACGTTGCTATCTGAGTTTAAAGCCTCAGATAATGCTAAGCCACTCGACGTAGTCGAAATTATTCCAGACGTAAGTCTGACGAAACCTTATGAAGCCGTCATATCAGGTAATGATTGGATGACGTTGGGGAGGATGATACCTACCACTCCCATTCCTACCATAAGGG
6	NODE_29873_length_360_cov_0.902439	360	5	2.0194	65.546	164	1.76e-44	polymerase polyprotein [Soybean chlorotic mottle virus]	TTTTGTATATATCGATGACATATTAATCTTTACTAAAGGAAGTAAAGAACAACATATCAAAGATGTTACTACTGTTTTAAACAGAATAAAAGATAGAGGACTTGTTCTATCTAGAAAAAAGTCAATACTTTTGAAACAAGAAATCGAATTCCTTGGTCTTATTTTAAGAGAAGGAGGAAAGCTCGATTTATCTCCACATTTTCAAGAAATTTTTTTACTTTTTCCTGATCAAATAGTGGATAGAAAACAAATCCAGAGATTTTTGGGATGTTTAAACTACGTTGCTAATGAAGGATTTCTCCAAGGGTTAGCAAATGATAGAAAAATTTTACAGAAGAAAATATCTGAAAAAGTGCCATG
6	NODE_56986_length_237_cov_1.890244	237	7	3.6287	96.203	162	3.81e-44	polyprotein [Snake River alfalfa virus]	GTCTCCGAACGCAGTCAGCATTGTTCTGAACTTCAACCTTTTGTAGCATCGTTTTAGATAACTTTTCATCTTTGACGCATTTTTGCTGTCGCATAGTCCGCTTATTATTTTTTCTCTCATTATATTCACCGTTTCTATAGACCAGTTGCGTTGCGAGCTGTCGTAAGATGAATGATCTAAAGATACCCTCCATACTTCTTTGCTTTGCTTCACCTCTTTCCAAGACCTTATCAAGCT
6	NODE_42199_length_281_cov_2.115385	281	6	3.2028	82.796	155	1.29e-41	MAG: polyprotein... partial [Alternaria arborescens mitovirus 1]	CTATTTTAAATTATTAAATAACCTTTTAAGTAATCAAGGTCTTATAAAGACAGTGAAATACTTAAAAGCTTGTAGACTACATTGTACTAGGTACATATGTGGATCTCCATTGTTATTTAATAAACTTAAAATAGGTTTAGATACTGAGGGGTGACCAAAACAATTAAGTTTTCTTAAACCCTTAGCTAATGGTTCACTTGAAGAAAAGAAGTTACTAATGACTATCTTAACTTTAAGTAGAACTCTAGAAGCTAAAGGTAAAGAAAAACTTAAAATCAAAC
6	NODE_48360_length_259_cov_2.908602	259	7	3.8842	91.765	142	4.43e-37	polyprotein [Snake River alfalfa virus]	CTTTCTTCTTGTGAACAGTTGCCACCTGTCTCGTCAGGTTCTTCTCCCTCAGTCTCCTCTATCAATGTGTTGCACTGTTCGCACTTCGAAACCGATAGGTCGCGCCCAGACACCACCGGTTTAGGCTCGTGAAATTCGGAGCAGACCACCAATAGGCTTGCTCCGTCCAGTACGTCTACGTCATCTTTGTACAGTATCTGCATCATACATATCCCCAAGAATTCCCCGTCTAAAGTTACCACCGGACCACCGGAGTATC
6	NODE_55521_length_240_cov_3.071856	240	9	4.9167	92.405	124	1.15e-30	polyprotein [Snake River alfalfa virus]	CTAAACCTACTCCTATTCCTCTGACTATGCAAGACATCCACGTCTCATTGCCACTTTCCTTCTCTCTGTAACTAGTTTGCCATGTCTTACTTCTTGCCCTGAAAAATTGCCGTCGCGCAAATCTTTTCAAGATCTTAACTCTCCGTGATATCGAGTTGTGTACGGACCTCACAGTTTCTTTGATTGCATTCGATATTCTTCTTTTGACTTTACACGCAGCAGTTTTGACTCTGAACACAG
6	NODE_39932_length_292_cov_1.410959	292	4	2.0651	45.745	79.7	1.05e-14	non-structural polyprotein [PNG bee virus 10]	GTGTCTATCGAACTTCCCAAGGTTCACCAAGTGGCGCTGTTTGGACGGCGGAGATTAACTCATTAGTAAACATGTTTTACATTCTGTTGTTATGGCATGAAATAATTGTTGTAGCATATAGAGATGAGCAAAATCCGGCAACCAACGGTCTAACTCAAAAAGATTTCTTTGAACACGTTTGCCTTCGAGTGTATGGCGATGATGTTATAATGTCAGTTAGTGATCAATTGATACCCTACTTCGACAATTTGACTTTACAAACTGGTTTCAAGGTACACGGAATAACATATAC
Sample	Contig Name	SeqLength	ReadsMap	Coverage	P ID	Score	E-Value	Description	Sequence
7	NODE_1014_length_2366_cov_3.524204	2366	130	7.6429	99.615	1548	0	P1 [Alfalfa mosaic virus]	CTCATACCAGACAGCAGTGAGGCGGAAAGTGCTTGTCGACAAGAAAGTGCTTACCAGAGTTACTGAAGTTGCCTTTAGGCAATTCAGACCTAATTCTGATGCTCATTCCGCAATTCAGTCCATAGCGACTATGTTATCTTCTTCAACGAATCATACCATCATCGGTGGTGTGACTCTGATTTCGGGCAAACCTCTCAGCCCGGATGACTACATTCCAGTGGCAACAACGATTTATTATAGAGTGAAAAAACTCTATAACGCCATTCCAGAGATGCTATCCCTCCTAGACAAAGGAGAGAGGTTATCGACTGATGCTGTTTTAAAAGGGTCTGAAGGTCCAACGTGGTATTCTGGTCCTACCTTTTTAAGCGCGCTGGATAAGGTCAATGTTCCTGGTGA…
7	NODE_1476_length_2090_cov_2823.627665	2090	91623	6082.86	100	1194	0	RNA-dependent RNA polymerase [Medicago sativa alphapartitivirus 1]<>hypothetical protein [Echinochloa crusgalli partitivirus]<>RNA-dependent RNA polymerase [Medicago sativa alphapartitivirus 1]<>RNA-dependent RNA polymerase [Medicago sativa alphapartitivirus 1]<>RNA-dependent RNA polymerase [Medicago sativa alphapartitivirus 1]<>RNA-dependent RNA polymerase [Medicago sativa alphapartitivirus 1]	CTTGCTTTTTTTTTTTAGTTTGTTTTTTGTTTTTAATGTTGTTTTTTTTTATTTTTTATATTTTTCTTTCTTTGTTTTTTTTTTTTTTTTTTTTTTTTTTTTTTTTTTTTTTTTTTTTTTTTTTTTTTTTTTTTTTTTTTTTTAAGAGAAAAGACGAAAAAAAATAACGTCTTAAACTTAAGACTTTCCGGGGATACCGATAAAGTGTTTTAATGGCCAATGCTTTTCGGAAACTAAGTCACGAGTTGGCTCTTGGAGAAGGCGGACAGTTTCAAAATAACTAGGGAAGTGACTAATGTCAACTTCAGAATATCCTGGAACGTAATTTTGCCTATAGCGTAGACTACCTGGTAAACCATGCGGGTCAGGGCTATAGCCTCCGGCTTTCAGAAAGTTATA…
7	NODE_1716_length_1975_cov_895.111987	1975	26658	1894.51	99.829	1223	0	RNA-dependent RNA polymerase [Medicago sativa alphapartitivirus 2]<>RNA-dependent RNA polymerase [Medicago sativa alphapartitivirus 2]<>RNA-dependent RNA polymerase [Medicago sativa alphapartitivirus 2]	GATGCGTTGGAGTGACTGGAGTTCAGACGTGTGCTCTTCCGATCCGAGAGTTTACAGAAGCTTCCGGTTTATAAATTAAAGATTTTTAGTCACAGCAGATCTCAATCTACTTTCACACACACACCACCATGCGAAACACAACCGTTATTGGGCACAAGCCCAGTCTTGCTAGGCCTCTTTATGGAAATCCAGATGCTGGATCCAATCCTGCCTACGCTGATACAGTTGATCACGCACTACGTCGATATTTAACTCCTGAAGAATTCAACAGAGTTGTTAATGGCTATCGCCGCTCCCCATGGAACGAAGATGCACTAAATGATGATATCGCTAAATTAAACAGCGATGAACATACCGTTATCAAGGATGAGCACTATTACAAAGCCATCGAACACACCA…
7	NODE_1990_length_1887_cov_170.933297	1887	5906	405.683	100	956	0	coat protein [Medicago sativa alphapartitivirus 1]<>coat protein [Medicago sativa alphapartitivirus 2]<>coat protein [Medicago sativa alphapartitivirus 1]<>coat protein [Medicago sativa alphapartitivirus 1]<>coat protein [Medicago sativa alphapartitivirus 2]	GTTTTCTTATTTTTTGTTTTTATTATCTTTTTTTTTTTTATTTTTTTTTTTTCTTTTTTTGGTTTTTTTTCTTTAAGTAGAAAATAAAAGGATAAATAAAAGTACTAAGAACGAAAAACGAGGTAATCGAAAAGGGAAGAGAATTACTTCAAAACCTTAATTAAACAAAGGAAATATTTTTTTTTGTTTTCAATTAATGGTTCAACAAAAAAGGAAAAACGGAAAATCAGAACTTCAAACAAGAAGACATGAAAACCGGCAAGTTTAATTAGCCTTTGGGCTTCATTAAACCGCGCACAACCTCTCGGAGTGAGAGATAGCTCGAGTGATCGGTGATGGAGGATTCAACGGGAGCAAGGTTCCAGAACGGTCCACGGCGCGACTCAGCACCAATGTGGT…
7	NODE_2525_length_1724_cov_354.818292	1724	9602	767.392	100	964	0	coat protein [Medicago sativa alphapartitivirus 1]<>coat protein [Medicago sativa alphapartitivirus 1]<>coat protein [Medicago sativa alphapartitivirus 1]<>coat protein [Medicago sativa alphapartitivirus 1]<>coat protein [Medicago sativa alphapartitivirus 1]	CGCGATGCGTTGGAGTGACTGGAGTTCAGACGTGTGCTCTTCCGATCCCAGAACTTGTTATTCTAACTCTCCTGGTCTTATAAACTTAAAGAATTTTCGTCTTAGTAGAAATTTACTACTCCCCTCCCCACTGAAATGGCTTCTAATTCAGGTACCAAATCTGATGAGGTTCAAAAGAGCCTCCAGACTCTGAAATCCTTAATAGATGAGAACAAGATTGATCAACAGCTCCTACAAACTCTAGGCCTGAAATCACTCGACAAATTCTCTCCTACTGAGGTTGAAGACCCATTTCCCTCTAAAGCTACGGTTGTAGCTCAGACAACACTATCTGCCGATAGGCGCACGCCTAAAGAGCAAGATAAGTCACTTGCTGATGCTGTTGAGCCAAAGGCTCCT…
7	NODE_2888_length_1627_cov_38.312741	1627	1151	88.2311	99.764	879	0	coat protein [Medicago sativa deltapartitivirus 1]<>MAG: coat protein [Medicago sativa deltapartitivirus 1]<>MAG: coat protein [Medicago sativa deltapartitivirus 1]<>capsid protein [Medicago sativa deltapartitivirus 1]	TTTTTTTTTTTTTTTTTTTTTCTTTTTTTTTTTTTTTTTTTTTTTATATGAGCATGGGTTACATACCTTTGTGGAAGAGTTTCACCTCTTCTTAAAGGTGTGTATTCCTGTCACCATATCTTTCGTGATGATTAGGACACATGCGATTAATACAAGTTTAATAATAACTTCATTTCATTGATAAATTAAAGAGGTACAATAAGTACTATAATAATAAATAACTGAAAGAAATTACATTAATAACTTAATACTAATAACTTAGGAGCTAAACTCCTTAGGAGCTATTCTCCGTAAGTAAACCTAGAAGCATCGAAAGTCGACTCTCAAAAGTCGTTTCAAAGATGATGCGTTCATAATACAAGTAGGTTACCCTCTTGATCATGGTCAAGGTCTTCTTAG…
7	NODE_3018_length_1601_cov_30.108639	1601	744	64.674	100	882	0	MAG: putative capsid protein [Alfalfa deltapartitivirus]<>coat protein [Alfalfa deltapartitivirus]<>coat protein [Alfalfa deltapartitivirus]<>coat protein [Alfalfa deltapartitivirus]	GCTGATCAAGAAATTAGCTGCCTGAAATTCAATTAAGAAAATTATACCGTAATAGTATCGTAGCATTTTAACGACACCATGTCAACACTTGTCAACACAACGGGACAAGAAGATGACCCACAGGTCATCAAGCCGCAGAATACGAAAACCCCGTCCTTCAAAAGGACACAAATCCGAACTTTCACTGACCACTTACAAGACAACAATATGATTGGATCCTTAACTATCCGTGGGCCCTCGAATCCACGTTTTATCGAACTGAATCGTAATGAGCTGTTTACAGCACTGGTTGATCTCTACTCACTCCATTTCCAAGCGAAATGGGATATACTCAAGAGGATGGTTCACTCCCATCACAGATCAGTCACCAACTACGAGATAAGATATCTCGCTAGAGTC…
7	NODE_3122_length_1578_cov_112.305648	1578	2654	236.079	100	966	0	RNA-dependent RNA polymerase [Medicago sativa deltapartitivirus 1]<>RNA-dependent RNA polymerase [Medicago sativa deltapartitivirus 1]<>RNA-dependent RNA polymerase [Medicago sativa deltapartitivirus 1]<>RNA-dependent RNA polymerase [Medicago sativa deltapartitivirus 1]<>RNA-dependent RNA polymerase [Medicago sativa deltapartitivirus 1]	AGAGGATAACCTAGCTCGAAGAGGGCTAGTGCTATCGATTACCTGGTATAAAATCTTAATATTTTAAACACGACAGTATCAATTATGGTACTGAACGCATTACATGATTATGATTTCCTCGATTTCAGAAGTGAAGTTGAAAGGACGAGTCATAAGCATTCACACGGTGTACGGCGAGAGCCATATACCACAGAAGTTGATAGGTGGGCGAAAGGCTTACTTATGAACTTACACTCAGAGCTGTATAAGCAAAGCATCGAAGGATGGTCGAGGAGTTATTACGACCCGGCTAGACATTTAGAAGCAATTTATAATTATGCAGCACCTGACATTCCCTTGACAAACATAGATTGGCAATTGTACACAGATTGTGCATTGACCATTAGACAAGGGTTTTAT…
7	NODE_322_length_3413_cov_13.797006	3413	770	31.1266	99.501	1603	0	ORF2 [Medicago sativa amalgavirus 1]	AGAGGTGTGATGGCAGCAGTGACGGTGTCGATCTCTTGTTGCTTGGATGACAGACCACCAATAGGAGCATTCGAGGAGGAAACATGAAAGAAAGTACAAGCTATTCCCTACTTGATCTAATTCCATCGAGCCACCTCACGAAGTCCTCCACACATGCGAAACCTCCTAACTCGAGCCTCCCCCGCAGTGCACGTAACGCGCGGCCAGCCTTCTCCAAATCCTTGGGTGCATCCGGGTCTGCCCCATCTTTCAATCTGAATGTCTTCGTTTCACGCAGATATTTCGAAATGGGGTGGTGATGTAGCCAATTAAGCCAACTCCTCAGGTCATTCCCGAATTGCCCCTCACCCACAAAAGCGTCACCTCTAATGATGTCCATGAACTGCCAGGCATCTACGC…
7	NODE_5_length_11850_cov_35.479579	11850	7669	87.2438	94.759	6993	0	polyprotein [Snake River alfalfa virus]	TCACGAAGAGAAGCGATAAGACTTTAACGAAAACGACGTGATAAACTGCTGGCAGCTAAAAGGGTAAAGAAGACTCAGGAGAAACAGCGAAAATCACAGCGAAAAGACGGGAAAGATGGCTAAACAATCGGAAGCGATGAAGAGGTTGACAACAGGCGCAGAGGAGATGATGGCAAGAGGTAGGAGGGGGTTAGCCCTAAGACTGGTGGATGACGTGTTGCGATTAGGTGAATATGCGTTAAAGAACTACATTTCCCCGGCGATCGATGATGATTGTTATAGAGCCGTCCAGACTGTTGAGATAGAGGAAGTCAAAGGAAAGGAGGTAAAGAAAACGGTTGAGGCTCCTGATGAATTGGCAGGCGGCTTAACATCGGATCAGGCGGGCTATGAGACCAA…
7	NODE_7467_length_977_cov_2.048673	977	28	4.0481	100	545	0	P3 protein [Alfalfa mosaic virus]	ACGTAATTCGTACTCTTCGTGAGTAAGTTGTGTTAGCCATACCTATCCTTTAAATTCCTGTCAATTTAAAAAGAAAAAATCGTTCCCATTCGCGTAATTCGTACTCTTCGTGAGTAAGTTGCAAATGGAGAACACAAAAACAAATGCCTCGAGTTCTGGAATGTCTTCTTCCTCCAGCTTTTCAGTGTCTTATGCTGAGGAAATGTTACTAGCTGATGAAGTTTCAAAGATAAACTCAATGTCTATTCTGGGTCCTAATCAGCTAAAGCTCTGCACTCAATTGGTGCTGTCTAATGGAGCAGCGCCAGTAGTTTTAAGCCTTGTGTCGAAGGAAAAGAAATCGATCTTAAATCGTATGCTTCCTAAGATTGGACAGAGGATGTACGTCCATCACTCGGC…
7	NODE_8890_length_867_cov_1.761965	867	26	4.0623	99.308	604	0	RNA-dependent RNA polymerase P1-P2 fusion protein [Bean leafroll virus]	GTTGAACGTCGAGTGTTCACTGTAGGAAAAGGAAATGAGGGTGTGCGTCCTTACTCTCCCCTTCGGGGTCAGTTTGAAAAGATGAACTACTTTAGAGATGCTATTGTTAAAGATGTTGGATGTCCTAAGACATACACACCTGAACAACTTGCTGCCACCTTCAAATCAGGGAAGAGGTCGTTGTATAACACAGCGGTTTTATCCTTGAAAAGGAAGGCTGTTGAGAAGCAAGATTCATTCGTAACTGCATTTCTAAAGATGGAAAAACACTTGATGTGTAAGAAGATCGCACCCAGACTTATCTGCCCCCGCAATAAACGGTACAATGTTGAATTAGGGCGGCGGCTAAAATTTTCTGAGAAGAAATTTATGCACGCAATAGATAATGTCTTCAAATCC…
7	NODE_9689_length_812_cov_2.447903	812	27	4.7992	100	478	2.29e-167	RNA-dependent RNA polymerase P1 [Bean leafroll virus]<>RNA-dependent RNA polymerase P1 [Bean leafroll virus]<>RNA dependent RNA polymerase 1 [Bean leafroll virus]<>RNA-dependent RNA polymerase P1 [Bean leafroll virus]<>RNA dependent RNA polymerase 1 [Bean leafroll virus]	CTTGTGTATTGGAAACCTCACTGCCCAACGCCTCCGTATCGCGATTGCAGTTTACATTAGTGTCTTTTAAATGTTTAATTTTGATAGCTTGATCACCGCGTCTTCGCGGGTGGTCAAAGATTTTATTCATTTTTGTTACAATAGGGCAAGGTCAGTATATTGTGCCCTTAAACGCTGGCTGTGGGAGCTGCAGGGAAAATTTGACGCACATAATGCGTTTGTTGATCTCTGCTACGATGCCATGTATGGCATTGAAAAATTCGAGGAGGAGCTGGCCGAGGAATACACCTTGGCTGAATCTGAAGTCGCCCTAGCTGAGTGCCATTATAGGTACTTGGTTAGCAATGGTGCTCCCCTCACCCACTGGCCGGTGCCTTGCCCGCCTCCTGGTGCTCATCG…
7	NODE_12335_length_666_cov_3.698145	666	34	7.042	100	473	1.47e-166	P1 protein... partial [Alfalfa mosaic virus]	CTGCTGTCTGGTATGAATGATGATAGTACCCCTCGTTAACGGTGTGCACTACCATCTGTCCTTTGACTCTATTATACCAGGCGCAGGACCTCCCATTGGAGTGTGGCATCTTGGGGACAAATCCAAGGGAATAAGTTAAGTCAATAACCATCACACCTCCAAAATCTTGCTTACGTTCGATTCGATAAGCAGCATGACCCAAATCAACGGCATTGTAAGTCAAATAGTGTTTCAGCAATGAAAACCGATGACTATATCCCAAGTTGGGCTCGTCGATAAAGTCGAAATGAATGAGATCGTTCTTATGATCGATCTCCCATCTAACATTAAAGTTAGGAATTTCCCCCTCGTTATGAATTAACATATCTGCATCAACCATCATGGTGCAAATGAACTTCA…
7	NODE_14700_length_576_cov_2.103380	576	17	4.2604	100	398	3.34e-136	MAG: putative nucleocapsid protein [Alfalfa cytorhabdovirus 1]	CCTTGATTTGCCTGATAGAACCTCTCAACAGCATCCTTTAAAGCAGCCTTGGTAGCATCAGGGATTGATCCCATGCCGATGATATTGGCAGGGTTCTGGAGAGGATTAGTGTTGATCTTATACTTTCCTAGGAGCTCTGCGAGAACATAAACTAGTGCAGGGCAATTCTTGGTCTGCAGATTGATAAAGAATTGAGAGCTTAGGATTCTGCAGTACTTGAAAGCCGGGTTATACTCTCTGGCTGGAGTGGCACCAGGCATCTGCTTCTCAAATTTATTCAAGATCAGAACCATTTCTTTCAGCCCAGGGATAGTCAATGCATGTGTCAAACCATGTATTATAGTGGCATTGTTCAGCTTGCTGAGTGTTTTCAACTCTCCAAACAGCTTATACGCATGC…
7	NODE_4392_length_1342_cov_4.643026	1342	125	11.8644	52.941	327	2.51e-134	polymerase polyprotein [Soybean chlorotic mottle virus]	AGTTGCCAAGAAAAGATTACATTTTTGAAAAAATAAAAGGATGTAATTGGTTTTCATCTTTAGATGCAAAATCTGAATATTGGCAGTTAAGGATATCTGAAGAATCAAAACCCTTAACAACTTTTAGTTGTCCAGAAGGGCATTTTGAATGGAATGTTTTACCATTTGTTTTAAAACAGGCACCATTAATATATCAAAGATTTATGGACAATACTCTTAAAGGTCTTCACCATATTTGTTTTGTATATATCGATGACATTCTAATTTTTACTAAAGGAAGCAAAGAACAACATGTCAAAGATGTTACAACTGTTTTAGACAGGATAAAAGATAGAGGTATTGTTCTATCCACAGGAAAAAGTCAACACTTTTGAAACAAGAAATCGAATTCCTTGGTCT…
7	NODE_16780_length_516_cov_2.864560	516	25	6.44	97.661	344	7.23e-106	polyprotein [Snake River alfalfa virus]	CTTGAACGAGAAAAGGAGCAGCAAAGAGGAGCTAGCCAACAAATTGAGAGGCGTACCATTAAAACAGGTGAGATCATTGCAACAGGAGTTGGAGACGAAGATATTAGAGGAAAGCAAATCAAGAGACGTGTCCGCCTGTATAGCCGAACACTGGAATGACTTAGGGAGCAATTTCGAAATCATGAAGCCGATATGCACAGCTAAGGGCCATCAAGAAAGCGTCACGCTAGCGGGCAAGCGAAAACTGATCATACATAAAGGGTATGATACGAAGATGCTTCAGAAAGGTAGGTGCTCGTCATTGGACGGTGTAAACGTAAACGTAGTTGATCTGGCTGAATGTTCTGTGGTAGTTATACCTCAAACGGCAGAATTGAGGTTACCGGCTGTTTGGAAGAA…
7	NODE_24023_length_387_cov_1.031847	387	6	2.1163	97.656	251	2.59e-79	ORF5 [Bean leafroll virus]	AGTAGATTCCGGTGACGAGACGGATGATCTTCCAGGTTATTCAAGCTCATCTTCTGAAGCACCCAAACTTCCTGCCGTTAATCAAACGAAGTTGCCACCAAAAGGTTTTCTTTCCAGGTTGAGAGAATCCGAGATCGAAGAGATAGCGGATAAACCAACCGAGATAACAATACCTGAGGTTAGACAACTAGCTGATGCTACGCGCCAGCCTTTTGCCGTAGGAATGTACAATGACGCTTTTGAGCGACTGTCCATAAATGAAGAGAAACGCAATTTTGATTCCGTCAAGGATGATATTGCTGAAATAGAAAGGACATTGCCAAAAGAAGAGTACAGGGTGCCGAAACTGCCACGCATCAAGCCCGCTTCCGAAGTGGATGACGATAG
7	NODE_30314_length_327_cov_1.011811	327	5	1.9021	100	226	4.32e-73	coat protein P3 [Bean leafroll virus]<>coat protein P3 [Bean leafroll virus]	CTCTATCAGAGTGCAAGCCGCTCGCAGATGGCATACTCAAGGCCTACCATGAGTATAATATCACGAACGTCGAGCTGGCGTACATCACCGAGGCCTCTTCCACCTCCTCAGGTTCCATCGCTTATGAACTCGATCCTCACCTCAAGAACACAACAATCCAGTCCAAAATTAACAAGTTCAGCATCACCAAGTCTGAGAAGAAAAAGTTCTCTCGGAAGGCTATCAATGGACAGGCATGGCACGACACTTCAGAGGACCAATTCAGGATTCTCTACGAAGGAAACGGAGATGCCAAGATTGCTGGATCGTTCAGAGTCACTATCAAGG
7	NODE_30670_length_324_cov_1.494024	324	6	2.6234	98.148	220	3.32e-67	RNA-dependent RNA polymerase... partial [Alfalfa mosaic virus]	ACTGGAGATGCGCTTACATACTTGGGAAATACAATAGTGACATTAGCTTGTCTATGTCACGTGTATGACTTGATGGACCCAAATGTGAAATTCGTTGTTGCTTCCGGTGATGATTCATTGATAGGCACTGTGGAGGAATTACCAAGAGATCGAGAGTTTCTTTTCACGACTCTTTTTAATCTTGAAGCAAAGTTTCCTCATAACCAGCCTTTCATATGCAGTAAGTTTTTGATTACTATGCCCACTAAAAGTGGAGGCAAGGTTGTCCTGCCGGTGCCGAATCCATTTAAACTCCTTATACGCTTGGGTTCGAAGAAAGTCAAT
7	NODE_37282_length_284_cov_1.009479	284	3	1.5212	98.936	197	4.66e-60	RNA-dependent RNA polymerase P1 [Bean leafroll virus]<>RNA-dependent RNA polymerase P1 [Bean leafroll virus]<>RNA dependent RNA polymerase 1 [Bean leafroll virus]<>RNA-dependent RNA polymerase P1 [Bean leafroll virus]<>RNA dependent RNA polymerase 1 [Bean leafroll virus]	GGCGAAATGATACCCCCAAAGAAAAATGAACATGGGGAAGATGTTGGCGAACCCACTCCCAAAACAAAAATGCTGAGGAGGGTACTCCCCGAATGTGCAGCTGAAGCACGTTCGTACATAAGGCAGCATATCCGCAACAACAACATGCGCCTTATTGACGGCACTGACGTGGCCCACGCTACCATTAATAGGTATGCGTTGAAGTTCTGCGAGGAACTTGATCTTGATCTGCCAAGCACAACTATGCTGGTTGATTATGCTATGACTATGGTCCCCCTTCCCCT
7	NODE_44271_length_257_cov_1.777174	257	6	3.1868	100	183	2.32e-54	coat protein/movement protein/aphid transmission fusion protein... partial [Bean leafroll virus]	CCGATGTTTATTTTCCCAGTTCCTCAAGGCAAGTGGTCGGTTGAGATATCTACTGAAGGATACCAACCAACGTCAAGCACAACAGACCCTAATAATGGGAAATGCGACGGATTGATCGCTTACAGTGATGACGACAAGACGGATGTTTGGAATGTAGGAGTGCAAAAGAACATAACCCTTAGCAACAACAAGGCCGACAATACGTGGAAGTATGGCCACCCAGACTTGGAGATTAACAACTGCAAGTTCAACAATAG
7	NODE_52146_length_236_cov_4.030675	236	9	5.5762	98.718	162	8.59e-50	coat protein... partial [Alfalfa mosaic virus]	CTCTGAGTCTGAGCTCTTTTAATGGGCTCGGCGTGAGATTCCTCTACAGTTTTCTGAAGGATTTCGCGGGACCTCGGATCCTCGAAGAGGATCTGATTTACAGGATGGTGTTTTCTATAACACCGTCCCATGCCGGCACCTTTTGTCTCACTGATGACGTGACGACTGAGGATGGTAGGGCCGTTGCGCATGGTAATCCCATGCAAGAATTTCCTCATGGCGTGTTTCACGCCAAT
7	NODE_37165_length_284_cov_2.165877	284	7	3.5458	100	175	1.46e-48	RNA-dependent RNA polymerase [Alfalfa mosaic virus]	GAAAAGATAAGTTTTTTCAGTTTAATCTTTTCAATATGTTCACTCTTTTGAGATGTCTTGGATTTGGTGTTAGTGAGCCTACTAACACTTCCTCATCAGAGTATGTTCCCAAGAGTTCCGTTGAAGAGATTTCCAACGAAGTCGCTGAACTTGATTCAGTGGATCCATCATTCCAATGTTACAAACATGTTTTTGTATCATTGATGCTCGTAAGAAAGATGACTCAAGCTGCCGAAGACTTCCACGAGAGTTTTGGGGGAGAATTCGATAGCCCTTGTTGTAGG
7	NODE_51465_length_238_cov_1.303030	238	2	1.2689	100	160	1.38e-47	90 kDa protein... partial [Alfalfa mosaic virus]<>90 kDa protein... partial [Alfalfa mosaic virus]<>90 kDa protein... partial [Alfalfa mosaic virus]<>90 kDa protein... partial [Alfalfa mosaic virus]	CCCATTCTTGAAAGTACTTATCATCAATTGAATGATGGAGCGGAAGAAACTCATCAAGAGCATTCTGGATCACTTCCGGCGATCCATGCCGAGAAAGACCAGAGAAGAAGACATCCCTTATGGTAGGAACGGGAGTGGTAGGTATCATCCTCCCCAACGTCATCCAATCATTACCTGATATGACGGCTTCATAAGGCTTCGTCAGACTTACGTCTGGAATGATTTCGACTATGTCGAG
7	NODE_45527_length_253_cov_4.055556	253	12	6.6522	100	168	4.33e-46	polyprotein [Snake River alfalfa virus]	CACGCATCTAGGTCCCAAAACTGGTTTTTGTCTTCACTGTTCCCCGAAGTTAACACTAACGCATTCAACCCTATTCCTGCATTATTCCTTCCCATCAACCAATCCACGAGCGCTGACGAAATTAGAGTCAACTTAGAGTCGGACCAAGCTGCTCTTGGCATTATAGATGCTAAACTGTGCGTCACTCCCACTGCGCTTTTCTCAGTGGTCATCATATCAATCGCCAATAGAGCTAGAGTAGCAGCGCCGATTT
7	NODE_51270_length_238_cov_2.957576	238	8	4.668	94.937	160	1.81e-43	polyprotein [Snake River alfalfa virus]	GACACTTTAACGAGCGATGGCGTAATAGTAAAAGCGTTAACAGCGATGCAGTGCGAACTAGCATCAGGTGAGAAGGTATGGTTAGTGGACGAGGTGGAGAAAGCATTATTGCTGGAACCGAGCAGCTGGCATATCAGGCATATCGTGATGGGACCGGAGACGAGCAGGGCTGAGGCCGCGATAAGAAACGTCAACGTCAACAGGACCAAATCCGGAGTTGAATATGTGTCCGAAAGAG
7	NODE_48496_length_245_cov_2.116279	245	7	3.6	94.805	157	2.66e-42	polyprotein [Snake River alfalfa virus]	CGATCTCCCGTGGCTGCCCTGATTCTGTAAAGCTTCACTTCACACCAATGCGATAAAAAATCGCATCCTCTGTCCCAATTGGTTATTTTTATCTTGGCCGTTTTCACGTTCTGGCCTAATTTCTTCATTGCCAGAGAAACTTCTTCTTTCACATCATCTTCATCCAGCCAATTAGGTACCACAGCGTCAAATTTTGTGTCATCTCCTTGCACCTTTAGAGATCCTTTTATGATTTCTATTCCCAC
7	NODE_33888_length_302_cov_2.873362	302	9	4.4073	92	144	2.5e-37	polyprotein [Snake River alfalfa virus]	ATCTCATCACCTCCTGTTTTGCACCAGAAATGCTTTCAGGCACCCCTGTCTGAACGATCCTCGCGCCGTTCTTGTCGTAGGCGGTCGCCGCTTTGGACGTGTGCGGTCCTACAAAATCGCTGTCATCTGATTCTGCAGTCTCCACGTGGCCGTCCGAAACTTCTTTACCAGCACTGTTTTTCTTTTTCCTAGTTTTTCTTGCTGGTTTTCTGTTTTTCTTTTTGGGTTTTATTCCGTCATTGCCGTTCTCTTTTCCGACTGAGTCCCGCTTCCCGTTTTGGTTTCTGTTCCCGTCTTTGGAG
7	NODE_44807_length_256_cov_0.792350	256	3	1.4219	98.824	142	3.94e-37	RNA-dependent RNA polymerase [Alfalfa mosaic virus]	CTTGGACATTCGCTACTGGTAGCGCTTCCGTTTTGGAAACGGGGAAAAATCTTAAAGCGTTGAGTCTGTCCGTAATTTCCGATAACTCACGCTCTTCGCTTAGCAACTCAAATGAGCTGTCTATGGCATCTAACTCCTCTCGGAGGTAGGCATAATCGTCGTAAGAATCCTCATTCACGACATTCGGTATGGCCCAAGCGGGTGCATCGTCTTCATTAACAAAATGTCTATAAAGACGGTAAACCCTACAAGAAGG
7	NODE_35432_length_293_cov_2.777273	293	11	5.1502	79.762	137	4.38e-35	polyprotein [Snake River alfalfa virus]	CACCGACGACGACATCGAAGACGATCCTGAGGACGTTGACGGCCAATCAGTGTCCGGCGAGAAAGCGACCTCTTATTCGGAGAAGAACGTCGCTCGTGAAGCAATATCGGTAGATGAGAGTATCAAACTGCCGCCTTCATTCGAAAGAGCCATGAATACGCGCAGGATATGCTTCACGGCTGACGACCAGACCGTGAAGTCGGAAGAGTTGGCGAGCGTAGAGGTTTCAAAGAAGGGATGCGGTCTAGTTGAAGGTGATACAACAGGGCCTAAAATCATGACCAAAGCTGCAG
7	NODE_27919_length_346_cov_2.216117	346	10	4.1936	59.13	132	4.21e-33	putative reverse transcriptase [Soybean chlorotic mottle virus]<>RecName: Full=Enzymatic polyprotein... Includes: RecName: Full=Aspartic protease... Includes: RecName: Full=Endonuclease... Includes: RecName: Full=Reverse transcriptase [Soybean chlorotic mottle virus]<>putative reverse transcriptase [Soybean chlorotic mottle virus]	AGTTGCTTCATTAAGTTTCTTATAATTAATTACCATTCGAGCTTTACCTCTTTTTATCTCATTGTGTTTTCTGACATAAAAAGCTGGCGCTGGCTGTGGGCTGATAGAAGCTCTTATTAGACCCTTTTCTAATAATTCTGCTATCTCTTTTTTGAATTCTTCTTTATCCTCAGGTGAATAAGGAATTTTATATAAAACTTTAACTTCCTTTTTAGGGTCTTTAAGTTTTATATCAACTAAATCCTGTATTTTATTAACTACAGAATCTAATGGATTTTCAGAACAAACTTGATCTAAGTGATGTTCTAAATTTTGTTCAATTGTTAGGTAAAACATTCTTTTATCC
7	NODE_56551_length_227_cov_1.701299	227	5	3.1322	96.875	127	5.51e-32	coat protein/movement protein/aphid transmission fusion protein [Bean leafroll virus]	CTATCTACGAAAACTGCTAAAGGATGATCTTCTTATGTCATTGCGAGGAGAAGAAGGATTAGCTTCTTCCTTGGCTTGTGACTTGAGTCTGCCAAACAATGACTTCTTAGGTTTAGGAGGCTCATAACCTGGTCTACTCCACTCAACCGGCATTAACTCCCTAGCCTCAATTGGCCCAAGAGGATAACCCGGTGGTGGAGATTCAACTGCAACAGCGTCATCTTTAC
7	NODE_46999_length_249_cov_2.778409	249	9	4.8474	100	128	6.3e-32	P1 protein [Alfalfa mosaic virus]	ACCTTTGTCTGAAGGGAGAGCATCCTGGGCATAGGCACGACCCGCTTCGGAAAAAACCTTTCCGATCGCAGTTGTGTCGTCTGCAGCTTGCTTTTCGACTACACGTCGAAGCATCTCCTGAATGGAGGCATGAGATAAAGGTTCTCGCATACTAAGGCTGGAATCGGTGGATTGGGCGTCAGCATTCATAGTGAATTCTTCACAGTATTGAATGAACGTAATGCTGTGGAAAGCGCAAGGAAAATAAAT
7	NODE_46984_length_249_cov_3.767045	249	12	6.2209	78.313	109	2.92e-25	polyprotein [Snake River alfalfa virus]<>polyprotein [Snake River alfalfa virus]<>polyprotein [Snake River alfalfa virus]	AAACTGCCGCCATCATTCGAAAAAGCCATGAATACGCGCAGGATATGTTTCACGGCTGACGATCAGACCGTGAAGTCGGAAGAGTTGGTGAGCGTAGAGGTTTCAAAGAAGGGATGCGGTCTAGTTGAAGGTAATACAACAGAGCCTAAAATCATGACCGAAGCTGCAGAAAGCGCGATTGATAGAATTATCGACTCAGTAGAGGAAGAAGCACGATCTAGGGATTCGGATAATATTTCGCAAGGCGAG
7	NODE_33154_length_307_cov_1.333333	307	6	2.9511	53.465	107	3.98e-24	putative reverse transcriptase [Soybean chlorotic mottle virus]<>RecName: Full=Enzymatic polyprotein... Includes: RecName: Full=Aspartic protease... Includes: RecName: Full=Endonuclease... Includes: RecName: Full=Reverse transcriptase [Soybean chlorotic mottle virus]<>putative reverse transcriptase [Soybean chlorotic mottle virus]	GTTTGTTTTAAAAAATACCTTCATAAAAATCGAACATAGATATTTTTATGTAAGATCAATTTATGAACATGATTCTGGAATAGATCTAATAATAGGAAATAACTTTTTAAAGTTATATAATCCTTTTATCCAAAAGCTTGACACTATAACATTAAAATGGTTTAATGTTAATAATCCAGAAGAAAGTGAATTTGTTGTAACAAACATTGTAACAAAAAATGAAATTTTAAAGGCAATAAAAGAAAATCTTAATGTACTCAGATGTATGTGGGATAAAAGAAAGTTTTACCTAACAATTGAACAAAAT
7	NODE_41692_length_266_cov_1.310881	266	5	2.4474	100	91.7	3.26e-22	ORF3a... partial [Bean leafroll virus]	CGTCCTCGTTGTCGTCGTTTTCGTTGTGGTCGCACAGGGGCCGTTGCCAGAACGACTGGTAAACGTCTCCTTGCGCGGGTCTGTAATTGTCGAACGACAACTCGTTTTCCTCTAGCGACCATCGTTGATTATCTCTCTGATTTCTTTTAGAATCCGTTGGTAAACAATATAGATTCCCAATACTGTAACTGGAATGTTGGATACGAAGCCCAACACAAACGCAGCTAAGAACTTGTAATCGAAGGAACCTATTCTTCTCTCCTCAG
7	NODE_34699_length_297_cov_14.982143	297	273	111.619	97.143	76.6	1.28e-13	polyprotein [Snake River alfalfa virus]	GATCTTATTGTTTAATCTTTAATCCATTTATTTACTATCTGTTAGTATTTATACTCTCTCTTCGTTTTGTTATTAATTTATCATTTGTTTTCTTTACAGTCGATCAAATGTTATTTCGACTTCTTTTCTTCTCTTCTATATCTATTTTCTGCCTCATTGCTTCTATCAGCTTCTGCTGTTCTCAGTTCTACTTCAGTATGACTAATTTTTGATATGGGCTCTCATCTTCTATCATCATGTTTCTTCTCAACCAGAGGCAGTCCATGAATATTCTGCTTACTCTATCTTCCAGCAAAT
Sample	Contig Name	SeqLength	ReadsMap	Coverage	P ID	Score	E-Value	Description	Sequence
8	NODE_14_length_11871_cov_185.794372	11871	42724	480.351	96.115	7191	0	polyprotein [Snake River alfalfa virus]	ATCCATTTTATTTACTATCTGTTAGTATTTATACTCTCTATTCGTTTTGTTATTAATTTATTATTTGTTTAATCTTTAATCCATTTTATTTACTATCTGTTAGTATTTATACTCTCTATTCGTTTTGTTATTAATTTATTATTTGTTTTCTTTACAGTCGATCAAATGTTATTTCGACTTCTTCTCTTCTCTTCAATATCTATTTTCTGCCTCATTGCTTCTATCAGCTTCTGCTTGTCTCTGTTTTACTTCAGTATAACTAATTTTTGATATGGGCTCTCATCTTCGATCATCATGTTTCTTCTCAACCAAAGGCAGTCCATGAATATTCTGCTTATTCTATCTTCCAGCAAATCTTGCCTGTCGCAAGCTCTAGGCAACCGTCTCGCAGCTCTTTCG…
8	NODE_1800_length_2474_cov_6.775094	2474	253	14.3896	98.458	1496	0	MAG: P2 protein [Alfalfa mosaic virus]	ATCTATTCTATACCTCAACCTTAACCCACCCAGTGGAGGTTGGCAATTTGACTTATGTCAAGAAAACTTCAAGCTCGGCGTGCCCTTGACCTGGCATCCGAGTGGGATTTTTTCACTCTACGAGGCTTAATTTTTACATTAGACTCGTGCTTCTCATTAAAGAGGCATTCCTTACACAAGGTCTTACTAGCGAAGATCTTACCTAGGGATTCTAAAGCAGCTTCTAGGTATAAACTCGGTCTTCTGAGATACCTATGTGCCGTCATCGCGGCAACGCATCGGATGACGTGGTGGTCATTAAAAACACCAATTATATCAATCCAAGATTGGTACCATTCATCGAATATGTCGGCATTGACTTTCTTCGAACCCAAGCGTATGAGGAGTTTCAATGGATTC…
8	NODE_2204_length_2318_cov_15.054788	2318	590	36.0048	65.924	407	0	putative reverse transcriptase [Soybean chlorotic mottle virus]<>RecName: Full=Enzymatic polyprotein... Includes: RecName: Full=Aspartic protease... Includes: RecName: Full=Endonuclease... Includes: RecName: Full=Reverse transcriptase [Soybean chlorotic mottle virus]<>putative reverse transcriptase [Soybean chlorotic mottle virus]	CATAGATTGATTTTACATAGAAGTATCTATGAACATGATTCTGGAATAGATCTAATAATAGGAAATAACTTTTTAAAGTTATATAATCCTTTTATCCAAAAGCTTGACACTATAACATTAAAATGGTTTAATGTTAATAATCCAGAAGAAAGTGAATTTGTTGTAACAAATATTGTAACAAAAAATGAAATTTTAAAAGCAATAAAAGAAAATCTTAATGTACTCAGATGTATGTGGGATAAAAGAAAGTTTTACCTAACAATTGAACAAAATTTAGAACATCACTTAGATCAAGTTTGTTCTGAAAATCCATTAGATTCTGTAGTTAATAAAATACAGGATTTAGTTGATATAAAACTTAAAGACCCTAAAAAGGAAGTTAAAGTTTTATATAAAATT…
8	NODE_3342_length_2017_cov_7.285494	2017	233	17.4006	99.667	578	0	MP [Alfalfa mosaic virus]<>MP [Alfalfa mosaic virus]	TTCCAATTCAACTCAATTAACGCTTTTACAGTGTAATTCGTACTTTTCGTAAGTAAGTTTCTGTAAAAGCGTTTCTTGTTTTAATTTGGTCTAACACGTAATTCGTACTCTTCGTGAGTAAGTTGTGTTAGCCATACCTATCCTTTAAATTTCTGTCAATTTAAAAAGAAAAATCATTCCCATTCGCGTAATTCGTACTCTTCGTGAGTAAGTTGCAAATGGAGAATACAAAAACAAATGCCTCGAGTTCTGGAATGTCTTCTTCCTCTAGCTTTTCAGTGTCTTATGCTGAGGAAATGTTACTAGCTGATGAAGTTTCAAAAATTAACTCAATGGCGATTCTGGGTCCTAATCAGCTAAAGCTCTGCACTCAATTGGTGCTGTCTAATGGAGCAGCGC…
8	NODE_3836_length_1909_cov_439.922658	1909	12566	927.182	99.659	1220	0	MAG: RNA-dependent RNA polymerase [Medicago sativa alphapartitivirus 2]	CCGATCTGGGGTTTCCTTTTATTTTATTAACTTAAGGTGACGCCTAAATAACGTCTTAAACTTAAGACTTTCCGGGGATTCCGATAAAGTGATCCTTAGGCCAGTGCTTATCGGTTAAGATAATACGCTGTGGATCTTGGAGATGTTGGACAGTTTCAAAGTACGTCGGAAAGTGACTAATGTCAACTTGCACGTAACTTGGAATGTAGTTCTGTCTGTATCTAATACTACCTGGTAAACCATAAGGGTCGGGGGTAAACCCGCCTTTAGCCAGGAAGTTATGGATATCCTCGCAAATTTGGTATACACGGGTATGATTACCACAATTAGCGTAGGCGACTCCTATGGCTCGTGCCATTAGGGACGGTAGTGAAGACGTCCTCTCAGGATGTCTTAACA…
8	NODE_512_length_3641_cov_85.547646	3641	4711	183.614	100	2276	0	replicase [Alfalfa mosaic virus]<>replicase [Alfalfa mosaic virus]<>MAG: P1 protein [Alfalfa mosaic virus]<>hypothetical protein [Alfalfa mosaic virus]	CACGCTTGTGCAAGATAGTTAATCCATTTATTTTCCTTGCGCTTTCCACAGCATTACGTTCATTCAATACTGTGAAGATTTCACTATGAATGCTGACGCCCAATCCACCGATGCCAGCCTTAGTATGCGAGAACCTTTATCTCATGCCTCCATTCAGGAGATGCTTCGACGTGTAGTCGAAAAGCAAGCTGCAGACGACACAACTGCAATCGGAAAAGTTTTTTCCGAAGCGGGTCGTGCCTATGCCCAGGATGCTCTCCCTTCAGACAAAGGTGAAGTCTTGAAGATATCCTTTTCCCTGGACGCCACGCAACAAAACATACTACGCGCCAACTTTCCTGGTCGACGTATTGTATTTTCAAACAGTTCGAGTTCATCTCACTGTTTTGCGGCTGCCCA…
8	NODE_5160_length_1696_cov_4.115219	1696	666	29.9623	100	782	0	ORF1 [Medicago sativa amalgavirus 1]	GCTGTATAATCAGGGCCCTGGCAATTTCATCTCTTCTTAAGTGCTAAGCTCTGTATCCTTTTGCTTTCAAAGTGTATTCTATTCCTCTTTCTCGTATTTTCACTAACATCTTTGCAGGTCTCAACTATCCCATGGCTGACTTTGAAGCTCAACGTGATGATAACATTGCAGCGAATGCTCCTATTGGTGGTCTGTCATCTAAGCAACAAGAGATCGACACCGTCACTGCTGCCATCACACCTCTCCTTGCCGCTGGGTTCCCCCAAGCTATTTTCAACTATGATGACCTGCTCTTGAGGGGTTACACCGCCAAGACTTTCTGTGATTTCATCAAGCCGCTATCCGCTATAACCGAGAGGAGGGAATTGATCTCCCTGTGTGCCCTGGGTAATAATAGGT…
8	NODE_5527_length_1643_cov_61.690446	1643	1664	139.705	99.796	919	0	coat protein [Medicago sativa alphapartitivirus 1]	CTCTCTCTCGGTCTTATAAACTTAAAGAATTTTAGTCACAGCAGAATTTATTCTCTACTCTCTTCCGAATTGAATTGCATTCTCTCTCGGTCTTATAAACTTAAAGAATTTTAGTCACAGCAGAATTTATTCTCTACTCTCTTCCCCCTACATTATCATGGACAAATCTAAGAAGTATCTGTCTGATGCTAAAGAAATCATCAAGGCTAATGGCCTTGAAGAAAAATTTCTCGCCGCTGCTGGTCTTTCATCTATGGATGAACTCGACCCTAAGAACTTCGCTGAGTTTGAAGCTCCCACTCCTTCTCAAGTTATGAAGCCTTCTATTGCTGCCGCCCCCATCATTCCAAAACCGCTTTCAAAGCAGGTTGCTGATGCCTCTACTGGCTTTAATCCAGA…
8	NODE_16853_length_806_cov_8.698499	806	123	19.103	99.254	534	1.42e-170	polyprotein [Snake River alfalfa virus]	AAAACCTTCCAGGGCTTTTGGGAGTGAAGCTCTGATGAGACATTTCCTGAGAGTTGTAATGGTTGGGATGCCCATGTGTCACGTGGCCGGCAACATGGAGGAGATGAAGAAATACGTGGTGCAATTCGCGCTGTTAGCGGCATTAGCCGAGGATGATGACCTGATTAATGACACGCCGAAAGGGCCCAGATTTAGTGAGACGGGAGCTATAGTCGAGAGGCATGCACACGGATACGCGGCGCAGGTGCTCTGGATAGCTAATGAGTTGCTAGGCAAAGACGGGATAACTAAGGTAGGTTTCAAGTACTTACCTGACTTCGTGTGGTTTAATGCTTTAATGAAAGTAAAACCGGTGGTGAGAATTGCAAAGTTGGGACATTGGCTGATGCACTTCGTGAA…
8	NODE_42677_length_372_cov_1.882943	372	9	3.2823	99.187	254	1.1e-78	RNA-dependent RNA polymerase... partial [Medicago sativa amalgavirus 1]	GATCCCTGATTCTGCGCAAATTCGCCTCACCTGGATCAAACTTAAACAGAGTGAGATTGTCATCACCAGCACACATAACCTCAACGTCATCATCACCAACACCTATTTCAGCACAGACAGCCTTCATGTACAGTATATTCAGCGCAGTGTCTAACCAACCAGTCCATAATGACCCACTTGGAACCATCCCCTCGATGCCAAAGACACCTCCACCATCAAGAAACACTGGCCTCTCAACTAATGCGCGAAAATTGGAAGTAGTATAGGCATGGAGCAATCTTTCTTCACGTGCTGACTTGGGATTGAAACATGAAGAAATCAAAGACACCATAAATTCGAGATCCTCCCTGGGCCTTTCTCGATCAAACTTAC
8	NODE_29376_length_498_cov_1.712941	498	17	4.241	99.306	255	3.62e-77	RNA-dependent RNA polymerase [Medicago sativa amalgavirus 1]	CCCGAATTAGCGCCCTGGAGGCGGGCCCCTGGTGGTTATAAACTTGAAGACTATCCTGAGAATGCTGAACATATCCAGGTATTTCGTGATTTCATGCAGGGTGTCTCATCACTTTATCTCAGAGAGGCAACAGGCGGCGTAGATGCCTGGCAGTTCATGGACATCATTAGAGGTGACGCTTTTGTGGGTGAGGGGCAATTTGGGAATGACCTGAGGAGTTGTCTTAATTGGCTACATCACCACCCCATTTCGAAATATCTGCGTGAAACGAAGACATTCAGATTGAAAGATGGGGCAGACCCGGATGCACCCAAGGATTTGGAGAAGGCTGGCCGCGCGTTACGTGCACTGCGGGGGAGGCTCGAGTTAGGAGGTTTCGCATGTGTGGAGGACTTCGTG…
8	NODE_46318_length_351_cov_1.517986	351	9	3.3305	100	248	1.43e-76	RNA-dependent RNA polymerase... partial [Medicago sativa amalgavirus 1]	GTGGGAGTACAGGTTTTCCGGCTGTCCCAAGTTCTTATCCTGCTATTGGCTTCATGATGGATTACCGATTAGGCCCGCCCATGATAACTTAGAGAAGTTGCTCTGGCCCGAGGGATTACATGATGATATTGATGTCTATGAGGGGGCAGTAATTTCAATGGTGGTTGACAATCCTCATAATCATCATAATTGTAATCACATGTTGTCAAGGTTCATCATTATCAGGGAAGCAAGAAGACTTGGTGCTAGTGTGGAGGACCCATTTATCCCAATCAAGCACGGCTCCATCAGACCTGTTGGTGACGAACCCGTTCCTTACCCCGAATTAGCTCCCTGGAGGCGGGCCCCTGG
8	NODE_34360_length_438_cov_2.975342	438	56	15.6256	97.26	250	1.4e-73	polyprotein [Snake River alfalfa virus]	GGTAGCAGTCACCAGCCCGTTTTGGCCCCCAGCCGCCACTTGACTTATGATTTCTGTAGTCGCAATTGCAGCTTCCCCGGCACCACCTGCTTGAGGCGCTACGCCCGCTTCTTTCATCATTTCAGTAGTCAAGGCTATGCCTGACGCGAAATTGTTTAAGCTATCCGAATTATCTGCTTTCAGTACGTCGATGTATTGAGCCTTCGGTTTAACGTCCTGCTCAGACACCGCACGCCCGGCTAATTCTAGTCCTCTTTCCTCTTTACTTCTCGTTTCAGCTCGATTTTCTTTCTCAATTACATAGTGAACCACTCTCGCAGCGACCGACAACCCATCTAAATCACCTTTATTTACTTCCGCATACCTGCCTACAGCCAGCACTTCGTCCGTTTTCTCTTG…
8	NODE_67014_length_275_cov_1.356436	275	6	2.96	98.901	187	6.78e-54	RNA-dependent RNA polymerase... partial [Medicago sativa amalgavirus 1]	TGGTAACTGAAGAGAAGGCTAGGAAGAAGATTTCTGAGGGTGATTCTGTTGGTAGGGCCGTTATGATGATGGACGCTTTGGAACAGTGTTGTAGTAGCCCCCTGTACAATGTGCTATCTACTTACACCTTCCATAAGCGCCTTAACAGAAGATCAGGTTTCAAGAATGCCGTTGTGAAGGCCTCATCTGACTGGGCGCACATCTGGAATGGGGTCAAGGATGCTGCTGTTATTGTTGAATTAGATTGGAGTAAGTTTGATCGAGAAAGGCCCAGG
8	NODE_86114_length_239_cov_1.144578	239	3	1.7113	100	160	1.49e-48	movement protein... partial [Alfalfa mosaic virus]<>movement protein... partial [Alfalfa mosaic virus]<>movement protein... partial [Alfalfa mosaic virus]<>movement protein... partial [Alfalfa mosaic virus]<>movement protein... partial [Alfalfa mosaic virus]	GGATCCTTCTTTGATCCCACACCTAATCTTGTCCTATCAAGAACAAAATCCGTCAATTTCCCAGTATTCAAGAGATCGCGGACTGGTTCGGTCTCAGCAATTGGAAACTTTAGGAAATCGGTACCCTTTTCAAGGATCTGCTTTCTGCTTAACTCATCTTCCCAAATGGGGTATAGAACACCGACAGCAGAGTTTGCATTGGTCGAAGCAACAGCGTGGGCGACTAATTTTAAGTCAAG
8	NODE_30044_length_488_cov_156.751807	488	1611	409.787	100	171	1.27e-45	polyprotein [Snake River alfalfa virus]	CATTTATTTACTATCTGTTAGTATTTATACTCTCTCTTCGTTTTGTTATTAACTTATTATTTGTTTAATCTTTAATCCATTTATTTACTATCTGTTAGTATTTATACTCTCTCTTCGTTTTGTTATTAACTTATTATTTGTTTTCTTTACAGTCGATCAAATGTCATTTCGACTTCTTTTCTTCTCTTCTATATCTATTTTCTGCCTCATTGCTTTTATCAGTTTCTGCTGGTCTCTGTTTTACCTCAGTATGACCAGTTTTTGATATGGGCTCTCATCTTCGATCATCATGTTTCTTCTCAACCAAAGGCAGTCCATGAAAATTCTGCTTACTCTATCTTCCAACAAATCTTGCCTGTCACAAGCTCTAGGCAACCGTCTCGCAGCCCTTTCGGACAC…
8	NODE_75739_length_255_cov_6.164835	255	29	13.7843	97.619	163	2.9e-44	polyprotein [Snake River alfalfa virus]	CTATGATAGAAGCAATGCCTGGGAGAAATCAGGAAGCAGCATTAAACTTATTAGAATCTCAGGCAGCGTTGCTTTGCTTATATGAGAATTTGATGCAGGTGAACGTGAGAGATAATGATGGTTCAGAGAGAGCCATCATCTTGAAGACGTTGATTGATGGGATAAACAGAGATACGGAGCAAGGTCAAGTGCAGAGAGAGATGTATGACATATTACATGTTCAAGAGAAAACGGACGAAGTGCTGGCTGTAGGCA
8	NODE_78851_length_250_cov_1.706215	250	82	43.996	92.683	160	2.48e-43	polyprotein [Snake River alfalfa virus]	CCGTCATTGCCTCTCTCTTTTCCAACTGAGTCCTGCTTCCCGTTTTGGTTTCTGTTCCCTTCTCTGGAGCTATTTTCGTCTGGGTCATCGTCATCTTTTCTCCTGACTAGTTTATTAAATGACTCGGCAATCACACCGCGCAGGCGAGACCTCACGACTGCCGCGTTTGTCTTGATTGATCTTATCTGTTTTGCCATAAAATCGTATATCTTCCTCAACGGCCAAGTGATTGCATCAAAGATACGACTCA
8	NODE_79003_length_250_cov_1.175141	250	3	1.716	91.463	150	2.89e-41	MAG: putative nucleocapsid protein [Alfalfa nucleorhabdovirus 1]	TGACATGGTTACGTAGTATGAGTGGAGCTGAGCTTGCAATAGATGAGGCTTATCTGATCATGTCCACTCTCGACAATGTGTTGATACCTAGTGGCGTGTCAAAAGAGAGGCTGTGGAAATATGCTAGGTTGTTAGATGCAGGATACTTCAATAGGCTGCAAACTTCATATGTTGCGGAGTTAATGGCCACATTGGCATACATAGAGATTAAACTAGGTATCAGCAGCGAAGCAGGGTATGATTCTCCAGA
8	NODE_56870_length_305_cov_1.469828	305	7	3.059	75.248	153	1.29e-40	polymerase polyprotein [Soybean chlorotic mottle virus]	CTTAAAGATGTAGAAATTGTTTTAAATAGAATTTCAGAAAAGGGAATTGTCATTTCAAAAAAGAAATCACAATTAGCCAAAAAGGAAATCGAGTATTTAGGTCTTATTTTTAAAGAAAATGGCACCCTCGATTTATCTCCACATGTTCAGGAAAAGATTCAGGCTTTTCCTGATGAATTGAAAGATCGAAAACAAATTCAAAGATTTTTAGGATGTTTGAATTATATTGCCAATGAAGGATTTTTCAAAAATTTGGCAACTGAAAGAAAGATTTTACAGAAAAAGATATCTGAGAAAGTTCCATG
8	NODE_90390_length_233_cov_1.462500	233	47	24.8713	89.189	127	6.2e-32	polyprotein [Snake River alfalfa virus]	GTCACTTGCATCGACGAACGTTTCTTCGGCTGTGCTGGCCGTGGTTTTCTCCATTGGTTCCTCCGCATCAGCCCACGATGTCGTCCTTTCCGCCACCGCGGTCCCGGCTACATTTTTTTCGTCTTGCGAAATCTTATCCGAATCCCTAGATCGTGCTCCTCCCTCTACTACGTCGATAATTCTATCAACCGCGCTTTCTGCAGCTTCGGTCATGGTTTTAGGCCGTGTTGTGT
8	NODE_45979_length_352_cov_59.691756	352	317	120.599	100	115	4.74e-27	polyprotein [Snake River alfalfa virus]	TGAATATGTGTCCGAAAGGGCCGCGAGACGGTTGCCTAGAGCTTGTGACAGGCAAGATTTGCTGGAAGATAGAGTAAGCAGAATTTTCATGGACTGCCTTTGGTTGAGAAGGAACATGATGATCGAAGATGAGAGCCCGTATCAAAAATTGGTCATACTGAGGTAAAACAGAGACCAGCAGAAGCTGATGAAAGCAATGAGGCAGAAAATAGATATAGAAGAGAAGAAGAGAAGTCGAAATGACATTTGGTCGACTGTAAAGAAAACGAATAATAAGTTAATAACAAAACGAAAAGAGAATATAAATACTAACAGATAGTAAATAAATGGATTAAAGATTAAACAATAACCC
8	NODE_76253_length_255_cov_0.851648	255	2	1.1804	78.261	79.7	6.93e-15	putative reverse transcriptase [Soybean chlorotic mottle virus]<>RecName: Full=Enzymatic polyprotein... Includes: RecName: Full=Aspartic protease... Includes: RecName: Full=Endonuclease... Includes: RecName: Full=Reverse transcriptase [Soybean chlorotic mottle virus]<>putative reverse transcriptase [Soybean chlorotic mottle virus]	TATGAATTTTTCATACCAACAATTTATCTCCATGATTCAGGATTAGATTTAATCATTGGAAATAATTTTTTAAAGTTATATGCACCGTTTGTGCAAAATGTCAAAACTATTTCTTTGCTTTGGAAAAATTTAGCAAACCCCAAAGAAAAGACAAAAGCTATAACAACAAAAATTATAACTAGAAATGAGATTATTCAGTTAATTTCTGAAAATCTTATAAACCTAAAGAGTATTTGGGAGGAAGGAAAATTCATA
Sample	Contig Name	SeqLength	ReadsMap	Coverage	P ID	Score	E-Value	Description	Sequence
9	NODE_12760_length_760_cov_5.112082	760	57	10.0724	97.233	520	0	MAG: RNA-dependent RNA polymerase [Medicago sativa alphapartitivirus 2]	CCCGCCTTTAGCCAGGAAGTTATGGATATCCTCGCAAATTTGGTATACACGGGTATGATTACCACAATTAGCATAAGCAACTCCTATGGCTCGTGCCATTAGGGATGGTAGTGAAGACGTCCTTTCAGGATGTCTCAACATAGCTAATAGTTGTAGTTCATCTCGCTTGGGCATGGTGCCGAAGTTGCGGTACTTTAGTACCTCAGCTCCTTCTAATGAAGGGAGCACCTCGCTCTTTCTAGTATTGACTGTGGAGCCAAAATACTGTTGAGCGTAAAGTGAGAAGAATGGTAAAAATGAGTCCTTGATTGTGGCATAATGGGACATAAGCAAGATGATCGAGTCATCGCCTTGTACCTTAATCTTTACGCGATCTAATTCAAATCCCATTCGGGATAG…
9	NODE_1352_length_2286_cov_4.982829	2286	223	13.2546	98.701	934	0	ORF2 [Medicago sativa amalgavirus 1]	GCTGTATAATCAGGGCCCTGGCAATTTCATCTCTTCTTAAGTGCTAAGCTCTGTATCCTTTTGCTTTCAAAGTGTATTCTATTCCTCTTTCTCGTATTTTCACTAACATCTTTGCAGGTCTCAACTATCCCATGGCTGACTTTGAAGCTCAACGTGATGATAACATTGCAGCGAATGCTCCTATTGGTGGTCTGTCATCTAAGCAACAAGAGATCGACACTGTCACTGCTGCCATCACACCTCTCCTTGCCGCTGGGTTCCCCCAAGCTATTTTCAACTATGATGACCTGCTCTTGAGGGGTTACACCGCCAAGACTTTCTGTGATTTCATCAAGCCGCTATCCGCTATAACCGAGAGGAGGGAATTGATCTCCCTGTGTGCCCTGGGTAATAATAGGT…
9	NODE_1485_length_2216_cov_115.970602	2216	4305	268.644	98.516	1274	0	RNA-dependent RNA polymerase [Alfalfa mosaic virus]	CCGATCTCTTAGGGGCATTCATGCAATTTTGCATGAGCATTTATATATGTGCATAAGCACATATATAAGCAATATAGAATTTCTCCTATCAGGAGCGAATAGGATTCTATACCTCAACCTTAATCCACCCAGTGGAGGTTGGCAATTTGACTTATGTCAAGAAAACGTCAAGCTCGGCGTGCCCTTGACCTGGCATCCGAGTGGGATTTTTTCACTCTACGAGGCTTAATTTTTACATTAGACTCGTGCTTCTCATTAAAGAGGCATTCCTTACACAAGGTCTTACTAGCGAAGATCTTACCTAGGGATTCTAAAGCAGCTTCTAGGTATAAACTCGGTCTTCTGAGATACCTGTGTGCCGTCATCGCGGCAACGCATCGGATGACGTGGTGGTCATTA…
9	NODE_1547_length_2185_cov_340.432765	2185	12646	802.769	97.667	566	0	movement protein [Alfalfa mosaic virus]	AGCTTTCCCACCAGCTTTCTTTTGTGAAGAACTCATGATGGAAGTATTTGAAAGAAAATTAAAAATAAAAACGCATCCCTTAGGGGCATTCATGCAGTTTTGCATGAGCATTTATATATGTGCATCAGCACATATATAAGCAATATGAAGTCGATCCTATCAGGAGCGAATAGGACTTCATACCTTGACCTTAATCCACCCAGTGGAGGTCAGCATTAAATGACTTTAGCATCCCAAATTAATGGGGTACAACAATGACGATCAAAGATCGTCAGCTTCGTCGAGCAGCCCCACAGTAATCAAACTGCGGAGGGGCCCTGCTCGCGGGAACGCCTTTCTCTCGACCCAAACTTCGTTGAATCGGTATGAGGGATTTTTAGATCCCTCAGGCTGCGCGTC…
9	NODE_2066_length_1990_cov_281.696401	1990	8984	627.889	100	1223	0	RNA-dependent RNA polymerase [Medicago sativa alphapartitivirus 2]<>RNA-dependent RNA polymerase [Medicago sativa alphapartitivirus 2]<>RNA-dependent RNA polymerase [Medicago sativa alphapartitivirus 2]	GTTGTTAATGGCTATCGCCGCTCCCCATGGAACGAAGATGCACTAAATGATGATATCGCTAAATTAAACAGCGTCAAAATCTTCCGAAAGTTTACAGAAGCTTCCGGTTTATAAATTAAAGATTTTTAGTCACAGCAGATCTCAATCTACTTTCACACACACACCACCATGCGAAACACAACCGTTATTGGGCACAAGCCCAGTCTTGCTAGGCCTCTTTATGGAAATCCAGATGCTGGATCCAATCCTGCCTACGCTGATACAGTTGATCACGCACTACGTCGATATTTAACTCCTGAAGAATTCAACAGAGTTGTTAATGGCTATCGCCGCTCCCCATGGAACGAAGATGCACTAAATGATGATATCGCTAAATTAAACAGCGATGAACATACCGTT…
9	NODE_2264_length_1934_cov_1375.716819	1934	42083	3014.51	100	1194	0	RNA-dependent RNA polymerase [Medicago sativa alphapartitivirus 1]<>hypothetical protein [Echinochloa crusgalli partitivirus]<>RNA-dependent RNA polymerase [Medicago sativa alphapartitivirus 1]<>RNA-dependent RNA polymerase [Medicago sativa alphapartitivirus 1]<>RNA-dependent RNA polymerase [Medicago sativa alphapartitivirus 1]<>RNA-dependent RNA polymerase [Medicago sativa alphapartitivirus 1]	CGGCGACCACCGAGATATACACTGACAAGCACACTCTTTCCCTACACGACGCTTTCCGATCTGTGAAATACTCTTACCCCTGGTCTTACAAATCTAAAGAATTTTAGTCTTTGCAGAATTACTCTACATATACACACACACACAAACACACAATGAAGAATATCGAGATAATCGGTTACAAGCCCTCTTTGGCTAAACCTATTCGTGGTAATGTTGATCCTAACTCAAACATTAATTACGGTAATATCGTCGATTATGCTTTAAGAAAATACCTCACTAATGAGGAGTTTACTATCGTCACACGTGGCTATCGTCGCTCACAATGGGCTGAAGACAGTCTTAAAAGTGATTTAGATAAACTAGATTCAGACTACTTTCCCGTGCTCAAAGATACCCATT…
9	NODE_231_length_3631_cov_335.930017	3631	20218	772.78	100	2277	0	P1 [Alfalfa mosaic virus]<>replicase P1 [Alfalfa mosaic virus]	GCATCCCTTAGGGGCATTCATGCAATTTAGCATGAGCATTTATATACATGCATAAGCATGTATATAAGCAATATAGAATCTTTCCTATCAGGAGCGAATAGGGTTCTATACCTCAACCTTAATCCACCCAGTGGAGGTTGGCATTGAATTACCAATGACTAATTCAGAAATTAGTATTATAGCTCCTCGCTAAAATACTATCGTCGGTATTACCGGCATCTCTACAAGCATTGTAGATCACATCATCGCTATCATGGGCGATGGTAAAATATTTAAAAGTCTTCTTGTGTCTCGACAAGGCAACTAATCCATGGCATGGGCCATTTATTGGATCTCTACCAGTAGTAAGACTCGTTGAGGTACGAGTTAAACGACAGAAATAAACATTGTCGAAAGTCT…
9	NODE_2728_length_1817_cov_281.040138	1817	8513	637.539	100	964	0	coat protein [Medicago sativa alphapartitivirus 1]<>coat protein [Medicago sativa alphapartitivirus 1]<>coat protein [Medicago sativa alphapartitivirus 1]<>coat protein [Medicago sativa alphapartitivirus 1]<>coat protein [Medicago sativa alphapartitivirus 1]	TTTTAAGTCGAAACAGAAAAGAAATTAAAAAAACGACTGACAAAAGGAAAAACGCAGGACGAGAAATAAAAAAACAGCAAGTGATTTTAAAATTTTTTTTGGTTTTTGTTCTAAATCCTAACAAAATAAAGAAGCGAAATAAAACCGGAACTAGAAACATCTAGACGACGGAAACGCAGAATCTAATTCTTAGACTTCATCATCTTAGTTACCGAGTCATCAAGTGACAGGTAAGTGGAAGAATCAGTTAAAGAAGATTCAAGGGGGCGAATATCCCAAAATTCACCTTCGATAGTCTCAATTCCAAAGTCACCAAAATAAGGATGTGTGCGATACATCATCACATTAGTTTGGGCCATAGCGGCCATTGATTCGGAAAGAGTGGGAAGGTTGCGGGCG…
9	NODE_2732_length_1816_cov_23.071715	1816	884	58.6894	100	957	0	coat protein [Medicago sativa alphapartitivirus 1]<>coat protein [Medicago sativa alphapartitivirus 2]<>coat protein [Medicago sativa alphapartitivirus 1]<>coat protein [Medicago sativa alphapartitivirus 1]<>coat protein [Medicago sativa alphapartitivirus 1]	CGAATTGAATTGCATTCTATCTCGGTCTTATAAACTTAAAGAATTTTAGTCACAGCAGATTTTATTTTCTACTCCCCTCCCCCACATTATCATGGACAAATCTAAGAAGTATCTATCTGATGCTAAAGAAATCATCAAGGCTAATGGTCTTGAAGAAAAATTTCTCGCCGCTGCTGGTCTTTCATCTATGGATGAACTCGACCCTAAGAACTTCGCTGAGTTTGAAGCTCCTGCTCCTCCTCAAGTTATGAAGCCCTCTATCGCCGCTGCTCCCATCACTCAAAAACCGCTTTCCAAGCAGGTTGCTGATGCCTCTACTGGCTTTAATCCAGAGAGCGCTTCTGATATGCTCAGACCATTTATTGGTCTAAAGATTAACTACAAAGCTAGGAAGACTGT…
9	NODE_3300_length_1694_cov_7.338063	1694	253	20.6517	99.113	1088	0	polyprotein [Snake River alfalfa virus]	CACCACCTACAGATACTTGCATCTTCTGATTAGAAACCGCAGAGCTTCCTATCAAGCTTATTGTCAGCCCGGACACCACGTTAGCAGCTGTGATCAGAACGTTTCTTAATCTCCCGCTGCTTGACAATAGCATGCTTTCCGTCGTGATCCATAATGATCCTACAGCCACTAAGTTTCTCTTCCTGTCGTCGGTACTGGCTTCCATCGAGCCCATGCGTTTCACTGAGGATGCAGCTAAACCTACTCCTATTCCTCTGACTATGCAAGATATCCACGTCTCATTGCCACTTTCCTTCTCTCTGTAGCTGGTCTGCCATGTCTTATTTCTTGCCCTGAAAAATTGCCGTCGCACAAATCTTTTCAAGATCTTAACTCTCCGTGATATTGAGTTGCGTACGG…
9	NODE_4014_length_1565_cov_31.151475	1565	757	68.1674	100	966	0	RNA-dependent RNA polymerase [Medicago sativa deltapartitivirus 1]<>RNA-dependent RNA polymerase [Medicago sativa deltapartitivirus 1]<>RNA-dependent RNA polymerase [Medicago sativa deltapartitivirus 1]<>RNA-dependent RNA polymerase [Medicago sativa deltapartitivirus 1]<>RNA-dependent RNA polymerase [Medicago sativa deltapartitivirus 1]	GCCTCTCTCACTGATTTATTAACGTTATTAAATAAATTACAATTTGTGATTTACATAACATAACGTTTGAAATGCGCCGGAACCTCGTGCTCCTGTGCGACTCCGTAATCAGTCTTTAGCTTACTAGCTATCTCGTTGAGTATAGCGCTCCTTCCTCCTGCGTCTTCTGCAATTGATTGAGCTCTGTAAGCGGAAATCTGTGGTGATTCAACCGGATATTCCGGAAACATCAGTAATCTGATACACTTTAGTGTATCTCGTACGTTTGATCCTCCGATCATTGTCCTTCCAAGGAATGAAACTTCTCCTGGAACCGTTGAATACTCCGTTTTGTCTGGATTGATGATCCAGCCAATTGGATAAGCTACTTCGGCGAATCTTTCTGGTGGGATGAATTGG…
9	NODE_404_length_3144_cov_11.761641	3144	980	41.1304	97.561	1973	0	polyprotein [Snake River alfalfa virus]	AGCATCTATAATGCCAAGAGCAGCTTGGTCCGACTCTAAGTTGACTCTAATTTCGTCAGCGCTCGTGGATTGGTTGATGGGAAGGAATAATGCAGGAATAGGGTTGAATGCGTTAGTGTTGACTTCAGGGAACAGCGAAGACAAAAACCAGTTTTGGGACCTAGATGCGTGCACATCACGAGCACTCAAAGAGCAAAACACGGAAAAACTGATGAATGCTGTGTTGACGGATTTCTCGATAGATTCGACTGAGGCAGCTGCGATCTGTAACGAAATGAACGGAAAGTCGAATAATGATGCAAGAGAGATGTTCAACCTAGAGCGATGGGACGTGGACAGAACGCATTTCGAGGATATCGTAGACTTCAGACGATTGACGAGAAAAGAGGAAATGACGGA…
9	NODE_4067_length_1556_cov_3.745111	1556	100	8.8618	100	881	0	coat protein [Medicago sativa deltapartitivirus 1]<>MAG: coat protein [Medicago sativa deltapartitivirus 1]<>MAG: coat protein [Medicago sativa deltapartitivirus 1]<>capsid protein [Medicago sativa deltapartitivirus 1]	CTTTGTAGAAGAGCTTCACCTCTTCTTAAAGGTGTGTATTCCTGTCACCATATCTTTCGTGATGATTAGGACACATGCGATTAATACAAGTTTAATAATAACTTCATTTCATTGATAAATTAAAGAAGTACAATAAGTACTATAATAATAAATAACTGAAAGAAATTACATTAATAACTTAATACTAATAACTTAGGAGCTAAACTCCTTAGGAGCTATTCTCCGTAAGTAAACCTAGAAGCATCGAAAGTCGACTCTCGAAAGTCGTTTCAAAGATGATGCGTTCATAATACAAGTAGGTTACCCTCTTGATCATGGTCAAGGTCTTCTTAGCTTGATCGTCGCCGTAAGCTCTAGTGTTGATAACACTAGGTTGGCTTGTGTCTAAAGCAGCACGAT…
9	NODE_4212_length_1528_cov_2.689347	1528	67	6.0242	100	882	0	MAG: putative capsid protein [Alfalfa deltapartitivirus]<>coat protein [Alfalfa deltapartitivirus]<>coat protein [Alfalfa deltapartitivirus]<>coat protein [Alfalfa deltapartitivirus]	GATCAAGAAATTAGCTGCCTGAAATTCAATTAAGAAAATTATACCGTAATAGTATCGTAGCATTTTAACGACACCATGTCAACACTTGTCAACACAACGGGACAAGAAGATGACCCACAGGTCATCAAGCCGCAGAATACGAAAACCCCGTCCTTCAAAAGGACACAAATCCGAACTTTCACTGACCACTTACAAGACAACAATATGATTGGATCCTTAACTATCCGTGGGCCCTCGAATCCACGTTTTATCGAACTGAATCGTAATGAGCTGTTTACAGCACTGGTTGATCTCTACTCACTCCATTTCCAAGCGAAATGGGATATACTCAAGAGGATGGTTCACTCCCATCACAGATCAGTCACCAACTACGAGATAAGATATCTCGCTAGAGTCTAT…
9	NODE_6217_length_1258_cov_1.339241	1258	36	3.9865	96.659	848	0	RdRP [Alfalfa virus S]<>RdRP [Alfalfa virus S]	GTTGACTGTAAGGATGGGATTGTCCAAGGGGTAGACTGGCTCGTTATCCCGGTGGAAAGGGATTGCAGCCCCTCTTTCATAACGCTGTACAAGGCAATGGTCAAAACTCTCTGGGTTTTGCCCGCAATCCTGCAGAACCATGTCTAAGGTATCAGGCCACCCTTGTGATTGATGACGTCCTCCGGGATATTCGTACACGGCGTCTGGGATTCTTGCAAAGAAAACCGCTTCTCGGCCGTTAAGCTGATCTTGATACTCAAAGTGGAGTTTAGCTTTCTGATACCGCTGTGGTAACCGCTTGAGGATCACCTCCATGCCACATTTGCAGTTAGCTGTCATTGATGGGAGTTGAACTTGGGGTGGCTCTACTTGCAATGTGGTATTTTGGATGTTTGGGGC…
9	NODE_7751_length_1106_cov_3.366893	1106	74	9.3924	99.713	662	0	MAG: polyprotein [Medicago sativa amalgavirus 1]<>MAG: polyprotein [Medicago sativa amalgavirus 1]	ATTACAGGGAGTTAGGGAAAGAAAATTACAGGAGGAAACATGAAAGAAAATACAAGCTATTCCCTACTTGATCTAATTCCATCGAGCCACCTCACGAAGTCCTCCACACATGCGAAACCTCCTAACTCGAGCCTCCCCCGCAGTGCACGTAACGCGCGGCCAGCCTTCTCCAAATCCTTGGGTGCATCCGGGTCTGCCCCATCTTTCAATCTGAATGTCTTCGTTTCACGCAGATATTTCGAAATGGGGTGGTGATGTAGCCAATTAAGCCAACTCCTCAGGTCATTCCCAAATTGCCCCTCACCCACAAAAGCGTCACCTCTAATGATGTCCATGAACTGCCAGGCATCTACGCCGCCTGTTGCCTCTCTGAGATAAAGTGATGAGACACCCTGCATG…
9	NODE_89_length_4548_cov_15.113966	4548	1538	45.9767	96.172	2887	0	polyprotein [Snake River alfalfa virus]<>polyprotein [Snake River alfalfa virus]<>polyprotein [Snake River alfalfa virus]	CTACCTTCTCCCTGCTCAGTCAAGACGCTCAGTTTACCCCTAAGAGCGCCAGTGCTTGAAATAGGAGTGGATATCTCCGAGAAATCTGTTTTAGACACTTTCCACTTCCTCTCACGCGCTGATAAGTATTCTTTTAATTCCTCTTTCTTCCAAACAGCCGGCAACCTCAATTCTGCCGTTTGAGGTATAACCACTACAGAACATTCAGCCAGATCAACTACGTTTACATTCACACCGTCCAACGACGAGCACCTACCTTTCTGAAGCATCTTCGCATCATACCCTTTATGTATGATCAGTTTTCGCTTGCCTGCCAGTGTGACGCTCTCTTGATGGCCCTTAGCTGTGCATATCGGCTTCATGATTTCGAAATTGCTCCCTAAGTCATTCCAGTGTTCG…
9	NODE_901_length_2565_cov_11.691814	2565	626	33.6113	95.902	1610	0	polyprotein [Snake River alfalfa virus]	TATCCACTCCTATTTCAAGCACTGGCGCTCTTAGGGGTAAACTGAGCGTCTTGACTGAGCAGGGAGAAGGTAGCCAAATAATGGTGACTGCTGCTCATGCTTGGAGATACGGCATCGACAGTTTCACAGGAAATCTGAGAGATTACCCAACGGTTATATCCGCAGCATCAAATCGATCTAGCTTGTTCAGAGAAGACATGGTATCTGAGGGAGAATTCGACTACACAAGCGGCAGACAGTGTGTAGTAGCGCGAAATGTCTACAAGACCGACAGTGACAGATACATGGTGGTGTCGGTGGATGTAATGAACTACGGCGGATACTCCGGTGGTCCGGTGGTAACATCAGACGGCGAATTCTTGGGGATATGTATGATGCAGATACTGTACAAAGATGACG…
9	NODE_12147_length_795_cov_22.966759	795	319	54.5057	97.736	453	2.19e-142	polyprotein [Snake River alfalfa virus]	TCCGGGCTGACAATAAGCTTGATAGGAAGCTCTGCGGTTTCTAATCAGAAGATGCAAGTATCTGTAGGTGGTGTCGTGTTAGATTCCAAGACAGACGCTGTGAGAGAACTGATAGTCGATGTGGGGCACAAGTTAAAAACATTGTCTGATGCAGGGCAAGCTTGTATAAGATTGGAACAGACCGCTGAAATAGTGCGTGTGACGCAAGATTTAAGCCTGACCGGTTGTCTGTTCTACGTCAGCAAGCTAATCTCTGCAGCCACTGAACTGATCTACTCAGCCGTGTTTGAATGGGAGCTGTCCGGTGTTCTTTCTAACTTATGGAAAGGGATAAAATCAAGAAACGATTCGAGCAGATCGGCGACCGGAGTGATAACGACCGTGCCTTGCATCGGTTAC…
9	NODE_17532_length_561_cov_1.415984	561	14	3.4403	99.465	396	1.29e-137	coat protein [Alfalfa virus S]	AACAATACCGCGGGTGAGGACTTACTCATGCCTTCCCTTGAAGAAATCCAGCTCATCACCCGCGAGATAGACTCTAACACGGTGGCCACCAAACAAACCGTCACCGAAATCCTCGACCTGCTCAAAGCTGACCACCGTGAAGCAGACAGATCTGATCTATTCCAACTAGCATGGTTCTGCTATCACAATGGAAGTTCACGCTTCCTAGTTGCGCGCGGAGAAACGTCCCACCGAATTCCGCTGGCCAAGATTAAGAATGTTGTGGAGCTCAAGTGCACGCTGCGACAATTCTGCATGTACTATGCTAAAACTTGTTACAACACTGGGAAAGCTCAGATGATTCCACCAGCATCATGGTCAACCCGCGGCTACCCCGAGAACGCCAAATTCGCCGCCTTT…
9	NODE_8022_length_1083_cov_7.755446	1083	206	25.7091	90.064	433	7.61e-134	polyprotein [Snake River alfalfa virus]	TAGACAATCGGATGCGATGAAGAGGTTGACGTAACACGAAGAGAAGCGATAAGACTTTAACGAAAACGACGTGATAAACTGCTGGCAGCTAAAGGGTAAAGAAGACTCAGGAGACACAGCGAAAATCACAGCGAAAAGACGGGAAAGATGGCTAGACAATCGGAGGCGATGAAGAGGTTGACGACAGGTGCAGAGGAGATGATGGCAAGAGGTAGAAGGGGGTTAGCCCTAAGACTGGTGGATAACGTGTTGCGATTAGGTGAATATGCGTTGAAGAACTACATTTCCCCGGCGATGGATAATGATTGTTATAGAGCCGTCCAGACTGTTGAGATAGAGGAAGTCGAAGGAAAGGAGACAAAGAAAACGGTTGAGGCTCCTGGTAAATTGGCAGGCGGC…
9	NODE_16078_length_611_cov_0.884758	611	13	2.8707	98.522	417	6.72e-132	RdRP [Alfalfa virus S]<>RdRP [Alfalfa virus S]	CTGGACGCCACCCCTTACCTCAAAACCCTACTTAGTGGTGTGAGGGAGGATGAATGGCTAGGTCGTGATGAACCACCCACTGAGTACGAGCCTAAAGAACCCAACATCAAAACTCACCTGCCAGTGGCCAACGATGAAACATTCCTGGACGACCTAGTAGAAGCTATGGAAGACAAGGACACTCGGGAGCTATGGTCTAAATTTGAGAAAACGAATTTAATGCAAACTGAGAACAAAATAGTACAGCTATTTCCCCACCAGCAAGCTAAAGATGAGGCTCTGTTCAGACTCACCATCGACAAACGTATCCGACTCGCTAGCCCGGAAGAGAATGAAAAAGCTATGGCTAGAACCCTCAGCGCCGGGAATCTCCTGTTTGAAGCTTATGCAGATTTCATG…
9	NODE_390_length_3171_cov_3.315365	3171	211	8.9874	30.811	442	1.22e-127	polyprotein [Passiflora edulis symptomless virus]	GCCCGCTATTGTTCCCTTTGAACTTCTTAACAACCAGACCATCTGGTGTTGTGATCGGAGTGTAAATAATCTGTGTGTAGAGATTCTCAAGCATTGTTTTCCCCAGTTTATCATCTTCCATGAAGTGTTTCCTGATGGAACAAACACTATTGAACATAAAGGCTGTTATCGAAGAGTCAAATTGACTCCCATCTGCATCTATAAACTTCCAGTCATGATTAAAGTAACTCGAAAGTTTATGCCAACCCCTATTGAACTTGTTTATTCCGACTGTCCATGGTCCACTTAAGTGCTTTGAGTAAAACAACTTGTTGAAGTTGTCAACGCAAACCTTACCTGCTAGCAATGTGTCATATGGTGCCGCTGTGAAAACTCTAGTCTTCCCCTCTGCCACCTTTG…
9	NODE_2873_length_1787_cov_23.522170	1787	773	59.5943	37.081	313	8.3e-94	MAG: RNA-dependent RNA polymerase... partial [Hangzhou mitovirus 3]	GGATTGGCGACAGGACTGTCATGACAACTGTACGTCGTCATGAGGCATGTCAAGGAAACACCACGTGTTTCGTTTGGTCATGCAGAGCCCACGGAGCTTGTGGCTACGTGAACACGAAGAGCGTACGTTGTATCTCTTCGCAAGTATCCTTCTCCTACGCTTGTATACATCTAAGTATCCAAGGTAGAAGGAGTTGGCCTTAGCTCTAATCAACCCTTCCCAAGGTTTGAACTTATCAATATATGATAAGAAAACCTCCCTTATCTTACTTTCATAAGATAAGCGGCGAAGGTACGGGTCGTCAGAATTCAGGGGTGAATAGGTTTGTTGGAGACTATCCAACACCCCCATCACCCTATCCGCATGGGTTACGACCTTGTGAGGTATCCTAACTATGTT…
9	NODE_22423_length_445_cov_1.034946	445	7	2.2112	97.279	302	1.15e-91	RdRP [Alfalfa virus S]<>RdRP [Alfalfa virus S]	GCTCGGTCAAGTTTTGGGAGTACCAGGCCGGTGAGGTTATTCTTGACGTCAGACATGTAGGATGTGGCCCTTTTGTTGTCCACGTGGTATCTGTACACTTTCCGTTTTAACCTCTCAGCCAGCTTGTAGATGTAGCAGTGGGGGGCTACCTCGGAAAGCTCGCTAGCTATCAACTTCTGAGTGTTTGGGTTCCAGTGTACTGGTTGAATGGGGCCTGTGCCGTCACTTTGCGGTCGGAGGTTTTTGAAGCCATGTATTTGCAATATTTCAATTGTGGCTCTTGGAAAGGGTGGAAAGCTGTTGCTCTTAGGTGTGGCTGCCCGTTCCTCCGCCTGAGTGTCATCTGGTTGTTTTGTTTCAGCCACGCTCAGTGTTGCTGGCTGGTCAGGTGAATGTTTC…
9	NODE_23366_length_429_cov_2.089888	429	22	6.7156	100	293	1.81e-88	polyprotein [Snake River alfalfa virus]	CCTCTTTCTTCCAAACTGCCGGCAACCTCAATTCTGCCGTTTGAGGTATAACCACCACAGAACACTCAGCCAGATCAACTACGTTTACGTTCACACCGTCCAATGACGAGCACCTACCTTTTTGAAGCATCTTCGCCTCATACCCTTTATGTATGATCAGTTTTCGCTTGCCTGCCAGCGTGACGCTCTCTTGATGGCCTTTAGCTGTGCATATCGGCTTCACAATTTCGAAATTGCTGCCTAAGTCATTCCAGTGTTCGGCTATACAGGCAGACACGTCTCTTGATTTGCTTTCCTCTAATATCTTCGTCTCCAACTCCTGTTGCAATGATCTCACCTGTTTTAACGGAACGCCTCTCAATTTGTTGGCTAGCTCCTCTTTACTGCTCCTTCTCTCGT…
9	NODE_22819_length_438_cov_1.660274	438	10	3.1484	97.931	263	5.85e-85	hypothetical protein [Alfalfa virus S]<>hypothetical protein [Alfalfa virus S]	CTGTTGGCCAAGATGTTGTGCAACGCCTGATTAATCTGTGATGAATTGGCGTCTGCGGTGGCGGGTAGGGCTGCGTGTAACCTTTGGATTTGGAGGGTGGCCTGATTCTGTAGTCCCTCCAAGTGCTTGTACCACTTGATCGAATTAGCGTGTAGTGCGTGCAGCTGGCCGAAAAGCTCTTCGATCGGTAGCGGTGATTGTTGGATTTGGTAGTCCACCTCTGGCCTATTGGCTAAGAGGGCGTTGGTGGCATTGAGTGCTGATTGAAGCTCCGAGAAGAACACTCGCTGATTCGGTGTTGTCGTCACAGATGGTGTCTGAACTTGCGAGTTGGTGATCAGTGTTAGTAACTCCCCGTGATGCCGCTGGATGTCGGTGGAGGTGGGAAGAGTGGCAATG…
9	NODE_1658_length_2138_cov_28.061501	2138	1288	81.8489	34.75	288	4.15e-83	MAG: RNA-dependent RNA polymerase... partial [Hangzhou mitovirus 3]	TAGGTCCCTTGAAGTGCTCCGGCAGTTTAAGTAAGTCCTATGTAAGTCAGAGGTGAGCGAAAGCTCTGCCCTCGTGATTACTAGAACCTTTTGATCGGACTATCCGTGAGAAAGGGGAATCAAGGAGAAGCATTATGCTTAACCGTAATTACCGCAATTCTGCAAAGTTAACTGCTTTGCTTAATTGCCGAAAGGCAGCAGAAGCAGTCGCGATCTTCACAAACTCCGATCCAGGTTTGACCTGGAAAGTGGTCTGTTCGTTACGAAGGAGGATCCAAAAGTGGATTCGATGTGAAGGGATAAAAAACCTTTGCAAAAGAATGAAAGAGGCAGAACGCCTGTTTCTTTTTGAAGGCAAATCAACTTGGTTTGCACTGAAGCACTTTGGGTACGGTGTAC…
9	NODE_152_length_3911_cov_2.673267	3911	230	7.9581	26.628	314	4.66e-83	polyprotein [Sugarcane streak mosaic virus]	TGGAAACCAAGCAAAGAGATTTGTGAAAGTCCTGACAGAAAACCTATGTCAAATTGCACATGCCTCTGACCATGAAGCCGACACCTCAGTCGACATAGAGAAGTCAGCTATGGCGTTGACGCTACTGATTGGAAAGTATTTACCAATGTCGCATATGGCTTGCAGGCAATGTTATGACAAGTTGGGAAATTCAACCATGGAACAGATGGCAAATAGGTTCAGTAGTGGAACTGCGCATGAGAGGTTAATTACTGAGCAGGATGAGTGGGCTCAAAAGTTGAGGTATTTCTCAGAAAGAGTTGATACAACTTTCGCTTTGGGACTAGAAGAGCAAAAACGAACTCTCTTTCCTTTAGTTGAAAATGTCACCTACTCAGATCCTAGATTGACAGCTTTGAT…
9	NODE_25989_length_393_cov_1.371875	393	10	3.3511	100	276	5.75e-83	RdRP [Alfalfa virus S]<>RdRP [Alfalfa virus S]	CTAGATATTTGAGAGGGAACCAAAATGGTGGCTTTGTCAGGTAATAGTGCTGCTCTCATGACCGCACCGCCGAATTCTCTCTCTGCATGGACCTGGATGGGATTGGCTAGCCTTCTTGGTTGTCTATGGGTCGCATTCAAGTAGTAGTCGCAGTATCTGCTGAAATGGTCTATATTGCTAGACAGTCCGGCAGTTTGGGCATCGCCGTTTGCGTTGTGGTGGACAGATTGGCGTTGGTCGCCAGTGAGGATGATCATCTCCACATTTGGTTTGATAGCAATATATGCATCTATGTAGCCGGCTGGTAATTTGCCGTAGTCGTCGAAGATAGCTATCTCTTTGCTCTCTCGCTCGCAGGCTTTCTCAAAGGTCATGAACCGTCTTGGGTCCATG
9	NODE_25936_length_393_cov_6.496875	393	42	14.3028	100	275	1.83e-82	polyprotein [Snake River alfalfa virus]	CTTTATACAGTATCTGCATCATACATATCCCCAAGAATTCCCCGTCTGAAGTTACCACTGGACCACCGGAGTACCCGCCATAGTTCATTACATCCACCGACACCACCATGTATCTGTCACTGTCGGTCTTGTAAACATTTCGCGCGACCACGCACTGTCTGCCGTTTGTGTAGTCGAATTCTCCCTCAGATACCATATCTTCTCTGAACAAGCTAGATCGATTTGATGCTGCGGATATAACTGTTGGGTAATCTCTCAGGTTTCCTGTGAAACTGTCGATGCCGTATCTCCAAGCATGAGCAGCAGTCACCATTATTTGACTACCTTCTCCCTGCTCAGTCAAGACGCTCAGTTTACCCCTAAGAGCGCCAGTGCTTGAAATAGGAGTGGATA
9	NODE_24919_length_406_cov_3.351351	406	33	10.8104	97.744	265	4.67e-79	polyprotein [Snake River alfalfa virus]	CGATCTAGAACCTGACGAGACGGATGGCAACTGTACACAAGAAGAAAGGAAAGATGCAAAAGGGAAAAACAAAGTAGGAGAAATCGAAAAGACTGAGAAAGCAAGCCTATTGAAATGGGTAATGTCGTGGGTGAGAAACCCCAGCGATGAGGACAGCAAGCATCGCAGCGCGAGCTTGAGTCAAACTTCTGCCCTAGCTGATGCCTGTAGAGCGGTGCAAGCAGACGAAGCACTCAGGAAGAAACGGAACATATGGACAAAAACCATGGTTGTGGAAGCGCTGCTTGATTTCGATAGTGAAGAAGCAGTGCCAAGATTGTGCAGTTTATCCAGAGAAGTGGCAAAAACAGTTATGATGAGTCTGGTGAGGAAACAAAATTGCGTTCTGATCTTCTCAGA…
9	NODE_20719_length_477_cov_1.037129	477	9	2.5178	100	234	2.33e-73	putative 38.5 kDa protein [Alfalfa virus S]	CTAGAGCCAGTGGCACTCCCAAACTTCGAGGTGGAACACCCGAGCTTAGAGTGCCGCACCCACGGGCTCCTAGTTTTCGACAACATCCACGCTATGATCCCGATGGACATTACCACCCGTCCTCCCAGCACCAGTCTGCAACTGTCAATCAACGTCACCGAGAATAGAGAAGCTACGACCGTACAGTTCACAATATACGACGCTGGCGCCCTGATTAAGTCAGGCCATGTTTCAACACCGCACCGACTCTCAGAGCTGCCTGGAGACGCTCTTTTCCTCATACACCAAAAATGCCCAAACTTTACTTACAAGCTTACGCACAGCAATGTGTGTTAAGTTTGAAGTAATGTTTGAAATAATTAAGATGCCTGAGAGTAACCCGCGAGTTATCCCGCCAAA…
9	NODE_25931_length_393_cov_18.953125	393	97	33.1297	99.13	241	1.59e-72	polymerase P2 [Alfalfa mosaic virus]<>P2 protein [Alfalfa mosaic virus]	AGGCATATTCGTCGTAAGAATCTTCATTCACGACGTTCGGTATGGCCCAAGCAGGTGCATCGTCTTCATTAACAAAATGTCTATAAAGACGGTAAATCCTACAACAAGGACTATCGAGTTCTCCCCCAAATGACTTGTGGAAGTCCTCGGCAGCCTGAGTCATCTTTCTTACGAGCATCAATGATACGAGAACACGTTCGTAACATTGGAATAATGGGTCTGCTGAATCAAGTTCAGCAACTTCGTTGGAAATCTCTTCAACGGAATTCTCGGGAACATACTCTGATGAGGGAGTATCAATGGGTTCACTGATACCAAATCCGAGACATCTCAAAAGAGTGAACATATTGAAAAGATTAAACTGAAAAAACTTATCTTTTCAATCGCGAAAAG
9	NODE_1421_length_2252_cov_5.862781	2252	312	18.8424	29.068	254	3.61e-70	MAG: RNA-dependent RNA polymerase... partial [Hangzhou mitovirus 3]	CGCGGTCCCTGTCTTGGTTCAACAAGAATTCCCTTTTATGGAATGATTGCGAATCTCGCAGTAAGCCCGCCGATCCAGTGATTGCAAAAGCAATCTAGGACATGCAGGACCCACTGGTAGCGATACCGGTGATGACACCACATGCAGGAGGTAACTTCTCATGGCACAACCGAAAGTTCGGTTAGCCTGTAATTGGAAACGATTATGGGCTAATCGCAGATTAGCTCGTGCAATCGCACTTTTTACTCGTTCTAATGAGGACTTAGTCCTCAAAACGATGAGAAGTCTTAAACTGAAGATCCAAAAATGGATTAATTCTTCAGATATTGAAACGGTCTGTGATCGAATCAAATCTGCAGAAAGATCATTTCTCCTCGGTTTACCGAGAGTTAATGGTCT…
9	NODE_28621_length_365_cov_1.582192	365	11	4.2356	100	234	2.8e-68	RdRP [Alfalfa virus S]<>RdRP [Alfalfa virus S]	AGGCAATGTTACACTCAGTGTTGGCGTCAAAGGTAGGCCCTTCACCGCTAAGCCGCATGATGGCTAAATTGCCTAGGAAAGTTTTGGCATTGAGCTTGATAAATCGGTAGAAATTAATTACCTCCTCCGGGACACCAAAGTGTCGAGCTTTCCGGAGTTCGAAGTTGAGGAATGCCCCATCCTGTGACTGGTCGTACTGCTCGTAATCGGAGGTGTAAGAAGGTTGGCTGAAGTCGAACCTGGTTAGCACGAAATCATTAAACTGGTTTGGAGTTTTCTCACACATAATGAACACGTTGTCTGGTTGGTGTTGCTCCCTCTTCTTCCGTAAGTATAGGGCGTAGGTGGTTGTCAGCAACACTGTG
9	NODE_28380_length_367_cov_4.326531	367	33	12.2071	98.319	231	1.54e-67	polyprotein [Snake River alfalfa virus]	AAAGAGCCATGAATACGCGCAGGATATGTTTCATGACTGACGATCAGACCGTGAAGTCAGAATAGTAGGCGAGCGTGGAGGTTCCAAAGAAGGGATGCGGTCTGATTGAGGGTGACACAAGAGGGCCTAAAACCACGATCGAAGCTGCAGAAAGCGCGGTTGATAGAATTATCGACTTAGTAGAGGAAGGAGCACGATCTAGGGATTCGGATACGATTTCGCAAGACGAAAAAGGTGTAGCCGGGACCGCGGTGGCGGAAAGGACGATATCGTGGGCTGACGCGGAGGAACCAATGAAGAAAACCACGGCTAGCACAGCCGAAGAAACGTTCGTCGATGCAAGTGATGGCACATTGAGCAGAGATCG
9	NODE_33760_length_323_cov_0.916000	323	9	3.3065	98.131	226	7.7e-66	polymerase [Alfalfa virus S]	TGAGTGTAACATTGCCTACGACGCCCTCAGGTTCCAACTCCACGATGCCGTCAATGCCTGCTACGCCGGAGACGACCTCGTTAGAGACCATGTTTGCCCTGAAAGATCACGGTGGATGTACTCACAACAGTTGTTTTCATTGGTGGCTAAGCCCAAAGCGACCCTCAAACCTGACTTCTGCGGCTGGCGACTCACCCCTTTCGGCATAGTCAAATCTCCTTATCAACTGAAGACTTCCTTGGAGTTGGCCATCCAACTCAAGAAGCTTGAAGATATGCGCCGCAGCTATGCTATAGACTACCAGTTTGCTTACAAACTACAGG
9	NODE_33035_length_327_cov_9.397638	327	42	17.7339	100	224	4.4e-65	polyprotein [Snake River alfalfa virus]	AGCATCTATAATGCCAAGAGCAGCTTGGTCCGACTCTAAGTTGACTCTAATTTCGTCAGCGCTCGTGGATTGGCTGATGGGAAGGAATAATGCAGGAATAGGGTTGAACGCGTTAGTGTTGACTTCAGGGAACAGTGAGGACAAAAACCAGTTTTGGGACCTAGATGCGTGCACATCACGAGCGTTCAAAGAGCAAGACACGGAGAAAATGATGAATGCTGTGTTGACGGATTTCTCGATAGATTCGACTGAGGCAGCCGCGATCTGTAATGAAATGAACGGAAAGTCGGATAATGATGCAAGAGAGATGTTCAACCTAGAGCGATG
9	NODE_16209_length_606_cov_5.859287	606	60	13.6403	100	228	8.5e-65	polyprotein [Snake River alfalfa virus]	ATCCTGCGCGTATTCATGGCTCTTTCGAATGAGGGCGGCAGTTTGATTCTCTCATCTACCGATATGATTTCACCAGCGATGTTCTTCTCCGGATAAGAGGTTGCTTTCTCGCTGGACATTGACTGGCCGTCGACGTCCTCAGGATCGTCTTCGATGTCGTCATCGGTGGTGACTCCGTCTTTTTCACAGTCGGTATCTTTCTTTGTCTCGTGAGCTTTGGTCTCATGCCCCGCTTGATCCAAAGTTAGGCCGCCTGCCAATTTACTAGGAGCCCCAACCGTTTTCTTTATCTCCTTTCCTTCGACTTCCTCTATCTCAACAGTCTGGACGGTTCTATAACAATCATTATCGATCGCCGGGGAAATGTAGTTCTTCAACGCATATTCACCTAATCGCAAC…
9	NODE_1230_length_2357_cov_46.880473	2357	2201	127.509	31.052	238	6.1e-64	MAG: RNA-dependent RNA polymerase... partial [Hangzhou mitovirus 3]	CCCACCTGGTCGGCAGAACGATGATTGGGTAATCATCGGCGCTCTAACTCCTCCCACAGTCCTTTATTGGACATGCACATAGACCTAATGAGATTTCCTCTTCGATCCATGTCGTCAACGTAATCAAAACGTCTACGTTCCTTCTTTGTTGAAGCTAACATCCTAGTTAGCCCCACCACGTCTGTGCAGTAGGTGTGTTTTAGACTTACCTTCAGAAGAGAATATGGTTTACCACCATACTTGACCAGACTATCGATAAATCGATAGTATTGGCCCATTTCCGGACAAGGTCCAGGAAATTGCTCTAGAAAAGGGTTGCCAAGCCAAAAATAATCAGGTTTGTAATCGAAGTTCAAGCAAAGGTATTTCTTACCATAACGGTTTGAAAATGCCTTGCAT…
9	NODE_38789_length_293_cov_1.263636	293	5	2.3447	96.907	199	2.25e-62	TGB1 [Alfalfa virus S]<>TGB1 [Alfalfa virus S]	GGTCTGGGCACTCGGTGTGACACAGACTTGATGAAGTGGGGCGGAAAACGGAAAGGGCCTTGGTAGGGGTCCCCGAAGAGTAGGTTATACTTGCTAGTGGTGCTTCGCTCACCTAGTTGGTACTCGTCTAAAATCCGCAGCGGTTGTGTAAAGCTCTCGTTGGGGCTGTGAGTTCTGACGCCTTCAGTTGCAAGGTTATCGCCGTAGGGGGCGCCGAGTGTGCGGGCTACTGCGTTCGGGTTTGCAAGAGCAGCTTTAATGAATGTGCTTTTGCCGCAGCCAGGGACACCGTG
9	NODE_31010_length_343_cov_30.503704	343	139	55.3761	98	209	6.51e-61	MAG: P2 protein [Alfalfa mosaic virus]	CGATCTGAAAAGATAAGTTTTTTCAGTTTAATCTTTTCAATATGTTCACTCTTTTGAGATGTCTTGGATTTGGTGTTAGCGAGCCTGCTGACACTTCCTCATCAGAGTATGTTCCCAAGAGTTCCGTTGAAGAGATTTCCAACGAAGTCGCTGAACTCGATTCAGTGGATCCATCATTCCAATGTTACAAACATGTTTTTGTATCATTGATGCTCGTAAGAAAGATGACTCAAGCTGCCGAAGACTTCCACGAAAGTTTTGGGGGAGAATTCGATAGCCCTTGTTGTAGGGTTTACCGTCTTTATAGACATTTTGTTAATGAAGACGATGCACCCGCTTGGGC
9	NODE_5247_length_1376_cov_2.748273	1376	75	7.2776	32.874	214	1.42e-59	polyprotein... partial [Phellodendron yellow ringspot associated virus]<>polyprotein... partial [Phellodendron yellow ringspot associated virus]	CTTGAACTATGATTTCTCTGATGTGCATGATGATATCACAACTGTTGAATTTATGTCAACCCATTTCATGAACAGGAATGGGACATGGATTCCAAAGCTCAGTGAAGAGAGAATTTTAGCAATTCTGCAATGGGAGCGGAATGAAGGGCTGATTGAGACAGCGAGTGCTCTAAACTCGGCCTTTATTGAAGCGTATGGGTATGATGATTTGCAAGAAATGGTCGCGGAGTATGCAAAGTTCTGGGCTACAGAGACTGGGTTTGAGCAGGAGTTTTTAATGGATAAGGAACAAGTTGAAAAGTTGTACTTGGAAGAGGGTGGTGACTTTGACATGGAGGAAGCTTTCGGTGGAATCAAGTATTTGTTTGACAGCGAGCTCTCGTTCCAGAGCACAACAAC…
9	NODE_1248_length_2347_cov_13.520229	2347	658	38.2224	31.068	226	1.46e-59	MAG: RNA-dependent RNA polymerase [Mitovirus JS5]	CCGCTATTGCGGGTGAAACCTCTCGATATTATTCAATACCGAGGACCATTGCGATCCAGCCCTTTAGGGTTGGTGACCATAGAAGGAGGCTGCAATGCCTACTTTCCATAGGAATTCGCATCGGTTCGACGTTTTCAAGAATATCGTAAGTGTTGAGTGGGCGCATGGTATGGAGAATTATTTCTACCATATCATCCGAAAAAACGGAAAGGCTTACTTAGTCAAACGGCTAAAAACCATTTGGCAAGTTGCCCTGCACCTGAAGAACAACGATCGCTGTAAAGCGATCGAGCTCTGTCGTCAACAGTCGATATCGCACCAGAAGGGAATACCTCGTGGCCATGTTGGACGTTTAGTCCAACTATGGTACTTGGCTAGATCCCCTAAGGCACTTCGCAA…
9	NODE_42096_length_278_cov_1.146341	278	5	2.2841	100	198	2.54e-56	RNA-dependent RNA polymerase [Alfalfa virus S]	CACCTTTTCACCCAAAATCCAAAATTGGAGAGGCTGTTCGCCACGTTGGTACTTCCAATTGAAGCTGTGCACAGATTACCATCTCTATACCCAGAGATATATTATTTGGAGTACTACGACGACTGCTTTGCTTACATGCCCGGAGGCCATGCCGGAGGGGCTTACGTGCACTCCTACGGCACACTCAGATGGTTAGAGGTAGGTCAAATTGGCACGCACACCAACAGGTACATATCCACAGGGCAAACTGACTACCTCACCCTCGAAAAGATTGAAAC
9	NODE_38115_length_296_cov_142.040359	296	491	230.054	98.795	172	2.08e-47	RNA-dependent RNA polymerase [Alfalfa mosaic virus]	GATCTCGATTGAAAAGATAAGTTTTTTCAGTTTAATCTTTTCAATATGTTCACTCTTTTGAGATGTCTTGGATTTGGTGTCAATGAACCTACTGACACTTCCTCATCAGAGTATGTTCCCAAGAGTTCCGTTGAAGAGATTTCCAACGAAGTTACCGAACTTGATTCGGTAGATCCATCATTCCAATGTTACGAACGTATTCTCGTATCATTGATGCTCGTAAGAAAGATGACTCAAGCTGCCGAGGACTTCCACAAGTCATTTGGGGGAGAACTCGATAGCCCTTGTTGTAGGGT
9	NODE_56326_length_237_cov_0.865854	237	2	1.2743	98.718	160	6.72e-46	RNA-dependent RNA polymerase P1 [Bean leafroll virus]<>RNA-dependent RNA polymerase P1 [Bean leafroll virus]<>RNA dependent RNA polymerase 1 [Bean leafroll virus]<>RNA-dependent RNA polymerase P1 [Bean leafroll virus]<>RNA dependent RNA polymerase 1 [Bean leafroll virus]	GGCCGAGGAATACACCTTGGCTGAATCTGAAGTCGCCCTAGCTGAGTGCCATTATAGGTACTTGGTTAGCAATGGTGCTCCCCTCACCCACTGGCCGGTCCCTTGCCCGCCTCCTGGTGCTCATCGTTCCATAGATGACTATGAAGATTCTGTGGACGAGGCTAAGGCATTTGAGGAAGTGATTCCCTCTGTGCCGAAACCTGAACCTATCCCTTCTAAGGATGGGAAGAAGGACCA
9	NODE_59941_length_229_cov_1.416667	229	4	2.6332	100	160	2.31e-44	RNA-dependent RNA polymerase P2 [Bean leafroll virus]	CTCTGAGTTTGCGGGTCAACCCCAAAAGACTCCCAGTAACTCAACCTATTTTCCATAGTTACTGGTTCTTCAACTCGCTCTTTCCTGAGCCCGAGTTTGTCTTGCGTACCAAAGGAGACTACCTTATCGATTAGTTCCTGCGAAACATGTTTATACCCGGAAGCTTTGTATAGGCAATTATGAAATGCTTCCAACACGGGTACTCCACTATTTAAAATTAACCCGCATT
9	NODE_57374_length_234_cov_1.850932	234	9	4.9231	98.701	158	9.91e-43	polyprotein [Snake River alfalfa virus]	CGCGCTGATAAGTATTCTTTTAATTCCTCTTTCTTCCAAACAGCTGGCAACCTCAATTCTGCCGTTTGAGGTATAACCACCACAGAACATTCAGCCAGATCAACTACGTTTACGTTCACACCGTCCAATGACGAGCACCTACCTTTCTGAAGCATCTTCGCCTCATACCCTTTATGTATGATCAGTTTTCTCTTGCCTGCCAGCGTGACGCTCTCTTGATGGCCTTTAGCAGAT
9	NODE_59462_length_230_cov_1.394904	230	5	2.9739	100	150	2.55e-41	MAG: putative nucleocapsid protein [Alfalfa nucleorhabdovirus 1]	ACAAAAGAAAGCATATCCTTCTCAGTAACATCTTTGGTCTTAGCATCAATGAACTTATTGAAAAACTGGACTATTTCTTCATCCTTTTTTGCACTGATCTTATAAATTGGGAACTTAGCAGCTTCTTCAAATTTGTATTCTCTATGAATACATTGACGACCTGATGATATTTCTGGACGAACTCCTTCTTGGAGGCCTGTAAGATCTTCTGCCATTGTTCTTTTGATAGA
9	NODE_8473_length_1043_cov_5.170103	1043	147	18.4679	33.705	162	1.19e-40	MAG: RNA-dependent RNA polymerase... partial [Hangzhou mitovirus 3]	TGCGTAGGCATGGAACTTGTCGAAATTTCTTCCGGCAAGGAAACACGCCATAGCAACTAATAGATGATTAGTAAGAGCTAAGAGTGGGAATGATCCGTAGGCCCCCATTGGTTGGCCGGTGTTATACTTTACCGCATCTCCACGATAGTGGAAGGTCCGGTCACACATTAAGGACTTGATGTCCCTAACGTGTTGTTTCACATCGGTTGCCAATCTTGGGTCCCAGTTGGATTCGAGAACCCGCAACCCTAGATCTACAGGGATAGTATCTGTAGCATTAGATAAATCTATGCTAAAGAGTTCTCCTTGCAGATTTTGCAGGAAGCGGACCCCAGCAGCATGATCATGGGTAAAATCATTTTTGAGATTACCTAAGAACATGGATAACATCATATGCAC…
9	NODE_61855_length_225_cov_4.486842	225	12	7.5555	100	150	8.18e-40	polyprotein [Snake River alfalfa virus]	TGTCCTGATCTTCTTCTTGTTATTATTCCCGTCGTCGCTTTCTCGTTTACTACGCTTATTATCGACCACCAGTCCATCGCTTTGTCCGCCATCGTAGCTTTGATCTCAGTCCTTAAGATCAAACCAGTTATTTCTTCCAATGCTTTCAAACACATTTTCATGCGTTTAGCTGCCACATCAAACACCGGCCTAGAGTCATTTCTCTCTGCGATCGCAAGCAGTACA
9	NODE_38878_length_292_cov_4.963470	292	18	8.3013	88.66	149	4.6e-39	polyprotein [Snake River alfalfa virus]	GCTCGCGTCTTGCGCACCTCTCTCCGATATAGCTTTCTCCATAGCCTGCATATCGAAATCAGGTATGGTTCTCGCAGCGACTGGCGACGTGCCTGTGGAGCTGCCCAGTGTGCCATCACTTGCATCGACGAACGTTTCTTCGGCTGTGCTAGCCGAGGTTTCCTTCAATGATCCCTCTGCATCAGCCCACGAAATCGTCCTTTCTGCCGCCGCGGTCCCGGCCACACCTTTTTCGTCTCGCGAAATCTTATCCGAATCCCTAGATCGTGCTCCTTCCTCTACTGAGTCGATG
9	NODE_55137_length_239_cov_1.500000	239	6	3.6402	92.405	142	3.5e-37	polyprotein [Snake River alfalfa virus]	TGCTCAATGTGCCATCACTTGCATCGACGAACGTTTCTTCAGCTGTGCTGGCCGTGGTTTTCTTCATTGGTTCCTCCGCATCAGCCCACGATATCGTCCTTTCCGCTACCGCGGTCCCGGCTGCACTTTTTTCGTCTTGCGAAATCTTATCCGAATCCCTAGATCGTGCTCCTTCCTCCACTAAGTCGATAATTCTTTCAACCGCGCTTTCTGCAGCTTCGGTCATGGTTTTAGGCCCT
9	NODE_55007_length_239_cov_5.072289	239	16	9.364	98.507	137	2.39e-35	polyprotein [Snake River alfalfa virus]	GGCTGGGATTCCGCACGCTGCCATAGCCGCTCCGGCCTCTGAGAAGATCAGAACGCAATTTTGTTTCCTCACCAGACTCATCATGACAGTTTTTGCTACTTCTCTGGATAAGCTGCACAATCTTGGCACCGCTTCTTCACTATCAAAATCAAGCAGTGCTTCCACGACCATGGTTTTTGTCCATACGTTCCGTTTCTTCCTGAGTGCTTCGTCTGCTTGCACGGCTCTACAGGCATCAG
9	NODE_63079_length_168_cov_36.484211	168	44	34.6846	100	122	2.94e-34	P2 protein... partial [Alfalfa mosaic virus]<>P2 protein... partial [Alfalfa mosaic virus]	AGGCATATTCGTCGTAAGAATCTTCATTCACGACGTTCGGTATGGCCCAAGCAGGTGCATCGTCTTCATTAACGAAATGTCTATAAAGACGGTAGACCCTACAACAAGGGCTATCGAGTTCTCCCCCAAATGACTTGTGGAAGTCCTCGGCAGCTTGAGTCATCTTTC
9	NODE_54971_length_240_cov_0.832335	240	3	1.8166	100	132	9.54e-34	coat protein/movement protein/aphid transmission fusion protein [Bean leafroll virus]	CTACAAATGTCTATCTACGAAAACTGCTAAATGATGATCTTCTTATGTCATTGCGAGGAGAAGAAGGATTAGCTTCTTCCTTGGCTTGTGACTTGAGTCTGCCAAACAATGACTTCTTAGGTTTAGGAGGCTCATAATCTGGTCTACTCCACTCAACCGGCATTAACTCTCTAGCCTCAATTGGCCCAAGAGGGTAACCAGGTGGCGGAGATTCAACTGCAACAGCTTCATCTTTACTGG
9	NODE_63076_length_168_cov_118.736842	168	140	103.554	100	118	1.6e-32	P2 protein... partial [Alfalfa mosaic virus]<>P2 protein... partial [Alfalfa mosaic virus]<>P2 protein... partial [Alfalfa mosaic virus]	TCGATAGCCCTTGTTGTAGGGTTTACCGTCTTTATAGACATTTTGTTAATGAAGACGATGCACCCGCTTGGGCCATACCGCACGTCGTGAATGAGGATTCTTACGACGAATATGCCTACCTCCAAGAGGAGTTAGATGCCATTAATAACTCTTTTGAGTTGCTAAATG
9	NODE_53722_length_242_cov_2.118343	242	3	1.7107	97.468	124	8.55e-31	polyprotein [Snake River alfalfa virus]	CTCAGAATGACGTTCTTACAAAAGCGGCGATAGAGAACAAGGAGAAGAATATCAGCCTGAGAAGCAGATTTAAGGCACTACTGGCTAGCATGAGGTCGGGTATTTGTGCAGCTGTGTTCAGAGTCAGGACTGCTGCGTGTAAAGTAAAAAGGAGAATATCAAATGCAATCAAAGAAACAGTGAGGTCCGTACGCAACTCAATATCGCGGAGAGTTAAGATCTTGAAAAGATTTGTGCGACAG
9	NODE_13275_length_732_cov_2.827011	732	29	5.6243	34.545	124	2.6e-28	MAG: RNA-dependent RNA polymerase... partial [Hangzhou mitovirus 3]	TATAACTATATGGCTGCAACCGGGTTTTCCAAACCTTGGCATGTTCCATATTCTGTTTTAGAAGGTCCTTATCTTCATTCATTTGAAGAAGAAGACTTGAGGGCCCCTCTAAGAGTAACTTTTAGAGGTGGTCCGAACGGTCCTGTTATGGGATCTCAGCAGAGTGACTTCTGTGCGCTTTCGAAGCCACAGAACAATCATCTGATTGATCCGATAAAAAGACTCTGGGAACGGTGGGGATATAGATTTGATGAAAATCAATTTATTCCTTGTCCGGAGGATTGTGACTGTAAAGTCTCTAAATTATACGCTTTACAAGATAAATCTTGTAAAACACGTATAATTGCAATCCTGGATTATTATACTCAGGTCGCTTTGCGACCTTTGCATGATATCCTG…
9	NODE_53725_length_242_cov_2.094675	242	5	2.9669	96.25	112	2.35e-26	polyprotein [Snake River alfalfa virus]	CGACGTACTGAAAGCAGATAATTCGGATAGCTTAAACAATTTCACGTCAGGCATAGCCTTGACTACTGAAATGATGAAAGAAGCGGGCGTAGCGCCTCAAGCAGGTGGTGCCGGGGAAGCTACAATCGCGACTACAGAAATCATAAGTCAAGTGGCGGCTGGGGGCCAAAACGGGCTGGTGACTGCTACCAGACTAGAGTCTGCGTCCATGGTCGGAGAGTCGGTCAAAGTGACGATAGGTG
9	NODE_42246_length_277_cov_2.034314	277	8	3.87	94.737	109	2.81e-25	polymerase [Alfalfa virus S]	GTGATGCCTAACCGTTCTAGCGTTAAATCTTCGGCCTCGCTGACCACGTAGGGCGCCAACTTGGTGGCCTGTTTGGCAACTTCCCGTGCGTGCTTAAAGCAGAGTTCGGAGTAGGCAGCTTTCGTGGATGGATCAGTGACTTCATCCAGTAATTTGCGCACTCGGGTGGCCATAATAGCTAGTAGTGTTCAGGGCTTCGCTAAGTTTCCTTATCACTCACTATTTCCGCAGAAAAGTGTTCGGGCTGATTACGGCGCTTTGGTTGTGTGCGTGTTCG
9	NODE_32785_length_329_cov_6.242188	329	57	21.1672	100	107	5.21e-24	polyprotein [Snake River alfalfa virus]	GTTTAATCTTTAATCCATTTATTTACTATCTGTTAGTATTTATACTCTCTCTTCGTTTTGTTATTAACTTATTATTTGTTTTCTTTACAGTCGATCAAATGTCATTTCGACTTCTTTTCTTCTCTTCTATATCTATTTTCTGCCTCATTGCTTTTATCAGTTTCTGCCGGTCTCTGTTTTACCTCAGTATGACCAGTTTTTGATATGGGCTCTCATCTTCGATCATCATGTTTCTTCTCAACCAAAGGCAGTCCATGAAAATTCTGCTTACTCTATCTTCCAACAAATCTTGCCTGTCACAAGCTCTAGGCAACCGTCTCGCAGCCCTT
9	NODE_29199_length_359_cov_9.790210	359	45	16.1838	100	107	7.72e-24	polyprotein [Snake River alfalfa virus]	ACACTGACAAGCACACTCTTTCCCTACACGACGCTCTTCCGATCTATTTATTTACTATCTGTTAGTATTTATACTCTCTTTTCGTTTTGTTATTAACTTATTATTCGTTTTCTTTACAGTCGACCAAATGTCTTTTCGACTTCTCTTCTTCTCTTCTATATCTATTTTCTGCCTCATTGCTTTCATCAGCTTCTGCTGGTCTCTGTTTTACCTCAGTATGACCAATTTTTGATATGGGCTCTCATCTTCGATCATCATGTTCCTTCTCAACCAAAGGCAGTCCATGAAAATTCTGCTTACTCTATCTTCCAGCAAATCTTGCCTGTCACAAGCTCTAGGCAACCGTCTCGCGGCCCTTT
9	NODE_63972_length_124_cov_49.156863	124	0	0	100	93.2	7.64e-23	P2 protein... partial [Alfalfa mosaic virus]<>P2 protein... partial [Alfalfa mosaic virus]	GAAAGATGACTCAAGCTGCCGAGGACTTCCACAAGTCATTTGGGGGAGAACTCGATAGCCCTTGTTGTAGGGTTTACCGTCTTTATAGACATTTTGTTAATGAAGACGATGCACCCGCTTGGGC
9	NODE_63964_length_124_cov_78.019608	124	46	42	100	84.3	2.35e-19	P2 protein... partial [Alfalfa mosaic virus]<>P2 protein... partial [Alfalfa mosaic virus]	CATTTAGCAACTCAAAAGAGTTATTAATGGCATCTAACTCCTCTTGGAGGTAGGCATATTCGTCGTAAGAATCTTCATTCACGACGTTCGGTATGGCCCAAGCAGGTGCATCGTCTTCATTAAC
9	NODE_39407_length_290_cov_1.336406	290	4	2.0138	55.814	58.2	5.44e-13	polymerase polyprotein [Soybean chlorotic mottle virus]	GTTTATGATCAACTTTTAAATTGTAGCGTCAAAATCCGCTAACATAAGTTGAATCAGTTTGTAATAAAAATCTTGATGGAATTAAATCCATTCTCCATCTTTCTAAAACTTTTAAACAAGAAAGAGTTTTTTTTCTCGTTGATATGATATCTTGTTTCAGCATCCTTAAAAGAACCTGAAATATACTTGCATAAGACAAGTTCATTATCCTTAATTCGGATATTATTACTTGAATAATTAAGTCTTGTATCAGTCGAAACTGATTTTATATCTGATCGCCCATTAGGAGA
Sample	Contig Name	SeqLength	ReadsMap	Coverage	P ID	Score	E-Value	Description	Sequence
10	NODE_1886_length_2178_cov_4.652732	2178	253	15.6386	98.876	1392	0	RNA-dependent RNA polymerase [Pea streak virus]	CTACCTCCAGTGGTCATGGTTAGTATTTTCCCATCCTTTGGAAAGATTGCCTCATCATCAGCGTGGAACCCTATCTGTGACCCACCAGAATAAATCTGAACAAGAACGCAATCGTACTCTTCAGGGTCAAAGCCATTACACTCTAGCAACATATCCATCCACGCTGGCCATTCAACAGCTTCATGTGCACCACCATTGTACTTGTACTCCACTTGACATTTACTGAAAAAGGTCGCACTTCTGTTGCCCAAATCATCAAGGAAATTAACCCTTGCTTGATCAACCAGTATAGTCTTCCCACACTCAAAACTCATACCACAATCACAATTTAAGTGGGAGACCTCCCTATCAAAAGGTTTGGTGGTCTTAATCTCCTCTACCACCTCCTCAATTTCCTCA…
10	NODE_2426_length_1995_cov_4539.490114	1995	139897	9721.85	100	1194	0	RNA-dependent RNA polymerase [Medicago sativa alphapartitivirus 1]<>hypothetical protein [Echinochloa crusgalli partitivirus]<>RNA-dependent RNA polymerase [Medicago sativa alphapartitivirus 1]<>RNA-dependent RNA polymerase [Medicago sativa alphapartitivirus 1]<>RNA-dependent RNA polymerase [Medicago sativa alphapartitivirus 1]<>RNA-dependent RNA polymerase [Medicago sativa alphapartitivirus 1]	GCGGACAGTTTCAAAATAACTTTTTTTTTTTTTTTTTTTTTTTTAAGAGAAAAGACGAAAAAAAATAACGTCTTAAACTTAAGACTTTCCGGGGATACCGATAAAGTGTTTTAATGGCCAATGCTTTTCGGAAACTAAGTCACGAGTTGGCTCTTGGAGAAGGCGGACAGTTTCAAAATAACTAGGGAAGTGACTAATGTCAACTTCAGAATATCCTGGAACGTAATTTTGCCTATAGCGTAGACTACCTGGTAAACCATGCGGGTCAGGGCTATAGCCTCCGGCTTTCAGAAAGTTATAGATATCCTCGCAAATTTGGTAGACACGAGAGTGGAATCCACAGTTAGCATAAGCAATGCCGATGGATCGAGCCATCAGCGATGGTAACGAGACAGTCCT…
10	NODE_2547_length_1959_cov_1119.851538	1959	34238	2425.14	100	1223	0	RNA-dependent RNA polymerase [Medicago sativa alphapartitivirus 2]<>RNA-dependent RNA polymerase [Medicago sativa alphapartitivirus 2]<>RNA-dependent RNA polymerase [Medicago sativa alphapartitivirus 2]	GTCATACGAGATAGAATGCCGTGACTGGAGTTCAGACGTGTGCTCTTCCGATCCGAGAGTTTACAGAAGCTTCCGGTTTATAAATTAAAGATTTTTAGTCACAGCAGATCTCAATCTACTTTCACACACACACCACCATGCGAAACACAACCGTTATTGGGCACAAGCCCAGTCTTGCTAGGCCTCTTTATGGAAATCCAGATGCTGGATCCAATCCTGCCTACGCTGATACAGTTGATCACGCACTACGTCGATATTTAACTCCTGAAGAATTCAACAGAGTTGTTAATGGCTATCGCCGCTCCCCATGGAACGAAGATGCACTAAATGATGATATCGCTAAATTAAACAGCGATGAACATACCGTTATCAAGGATGAGCACTATTACAAAGCCATCG…
10	NODE_2904_length_1861_cov_178.606823	1861	5424	398.423	100	956	0	coat protein [Medicago sativa alphapartitivirus 1]<>coat protein [Medicago sativa alphapartitivirus 2]<>coat protein [Medicago sativa alphapartitivirus 1]<>coat protein [Medicago sativa alphapartitivirus 1]<>coat protein [Medicago sativa alphapartitivirus 1]	CGATCTGAATTGAATTGCATTCTATCTCGGTCTTATAAACTTAAAGAATTTTAGTCACAGCAGATTTTATTTTCTACTCCCCTCCCCCCACATTATCATGGACAAATCTAAGAAGTATCTATCTGATGCTAAAGAAATCATCAAGGCTAATGGTCTTGAAGAAAAATTTCTCGCCGCTGCTGGTCTTTCATCTATGGATGAACTCGACCCTAAGAACTTCGCTGAGTTTGAAGCTCCTGCTCCTCCTCAAGTTATGAAGCCCTCTATCGCCGCTGCTCCCATCACTCAAAAACCGCTTTCCAAGCAGGTTGCTGATGCCTCTACTGGCTTTAATCCAGAGAGCGCTTCTGATATGCTCAGACCATTTATTGGTCTAAAGATTAACTACAAAGCTAGGAA…
10	NODE_2979_length_1845_cov_636.569977	1845	19464	1433.44	100	964	0	coat protein [Medicago sativa alphapartitivirus 1]<>coat protein [Medicago sativa alphapartitivirus 1]<>coat protein [Medicago sativa alphapartitivirus 1]<>coat protein [Medicago sativa alphapartitivirus 1]<>coat protein [Medicago sativa alphapartitivirus 1]	AGAAGACGGCATACGAGATAGAATGCCGTGACTGGAGTTCAGACGTGTGCTCTTCCGATCCCAGAACTTGTTATTCTAACTCTCCTGGTCTTATAAACTTAAAGAATTTTCGTCTTAGTAGAAATTTACTACTCCCCTCCCCACTGAAATGGCTTCTAATTCAGGTACCAAATCTGATGAGGTTCAAAAGAGCCTCCAGACTCTGAAATCCTTAATAGATGAGAACAAGATTGATCAACAGCTCCTACAAACTCTAGGCCTGAAATCACTCGACAAATTCTCTCCTACTGAGGTTGAAGACCCATTTCCCTCTAAAGCTACGGTTGTAGCTCAGACAACACTATCTGCCGATAGGCGCACGCCTAAAGAGCAAGATAAGTCACTTGCTGATGCTGTTGA…
10	NODE_394_length_3499_cov_17.677466	3499	996	41.1514	99.377	1603	0	ORF2 [Medicago sativa amalgavirus 1]	CTGTATAATCAGGGCCCTGGCAATTTCATCTCTTCTTAAGTGCTAAGCTCTGTATCCTTTTGCTTTCAAAGTGTATTCTATTCCTCTTTCTCGTATTTTCACTAACATCTTTGCAGGTCTCAACTATCCCATGGCTGACTTTGAAGCTCAACGTGATGATAACATTGCAGCGAATGCTCCTATTGGTGGTCTGTCATCTAAGCAACAAGAGATCGACACCGTCACTGCTGCCATCACACCTCTCCTTGCCGCTGGGTTCCCCCAAGCTATTTTCAACTATGATGACCTGCTCTTGAGGGGTTACACCGCCAAGACTTTCTGTGATTTCATCAAGCCGCTATCCGCTATAACCGAGAGGAGGGAATTGATCTCCCTGTGTGCCCTGGGTAATAATAGGTT…
10	NODE_4195_length_1602_cov_23.268803	1602	565	49.5693	100	882	0	MAG: putative capsid protein [Alfalfa deltapartitivirus]<>coat protein [Alfalfa deltapartitivirus]<>coat protein [Alfalfa deltapartitivirus]<>coat protein [Alfalfa deltapartitivirus]	CGATCTCAAGAAATTAGCTGCCTGAAATTCAATTAAGAAAATTATACCGTAATAGTATCGTAGCATTTTAACGACACCATGTCAACACTTGTCAACACAACGGGACAAGAAGATGACCCACAGGTCATCAAGCCGCAGAATACGAAAACCCCGTCCTTCAAAAGGACACAAATCCGAACTTTCACTGACCACTTACAAGACAACAATATGATTGGATCCTTAACTATCCGTGGGCCCTCGAATCCACGTTTTATCGAACTGAATCGTAATGAGCTGTTTACAGCACTGGTTGATCTCTACTCACTCCATTTCCAAGCGAAATGGGATATACTCAAGAGGATGGTTCACTCCCATCACAGATCAGTCACCAACTACGAGATAAGATATCTCGCTAGAGTC…
10	NODE_4391_length_1568_cov_123.090301	1568	2995	265.999	100	966	0	RNA-dependent RNA polymerase [Medicago sativa deltapartitivirus 1]<>RNA-dependent RNA polymerase [Medicago sativa deltapartitivirus 1]<>RNA-dependent RNA polymerase [Medicago sativa deltapartitivirus 1]<>RNA-dependent RNA polymerase [Medicago sativa deltapartitivirus 1]<>RNA-dependent RNA polymerase [Medicago sativa deltapartitivirus 1]	GTCTCCCTCACTGATTTATTAACGTTATTAAATAAATTACAATTTGTGATTTACATAACATAACGTTTGAAATGCGCCGGAACCTCGTGCTCCTGTGCGACTCCGTAATCAGTCTTTAGCTTACTAGCTATCTCGTTGAGTATAGCGCTCCTTCCTCCTGCATCTTCTGCAATCGATTGAGCTCTGTAAGCGGAAATCTGTGGTGATTCAACCGGATATTCCGGAAACATCAGTAATCTGATACACTTTAGTGTATCTCGTACGTTTGATCCTCCGATCATTGTCCTTCCAAGGAATGAAACTTCTCCTGGAACCGTTGAATACTCCGTTTTGTCTGGATTGATGATCCAGCCAATTGGATAAGCTACTTCGGCGAATCTTTCTGGTGGGATGAATTGG…
10	NODE_4414_length_1565_cov_39.050938	1565	926	82.77	100	881	0	coat protein [Medicago sativa deltapartitivirus 1]<>MAG: coat protein [Medicago sativa deltapartitivirus 1]<>MAG: coat protein [Medicago sativa deltapartitivirus 1]<>capsid protein [Medicago sativa deltapartitivirus 1]	CATACCTTTGTAGAAGAGCTTCACCTCTTCTTAAAGGTGTGTATTCCTGTCACCATATCTTTCGTGATGATTAGGACACATGCGATTAATACAAGTTTAATAATAACTTCATTTCATTGATAAATTAAAGAAGTACAATAAGTACTATAATAATAAATAACTAAAAGAAATTACATTAATAACTTAATACTAATAACTTAGGAGCTAAACTCCTTAGGAGCTATTCTCCGTAAGTAAACCTAGAAGCATCGAAAGTCGACTCTCAAAAGTCGTTTCAAAGATGATGCGTTCATAATACAAGTAGGTTACCCTCTTGATCATGGTCAAGGTCTTCTTAGCTTGATCGTCGCCGTAAGCTCTAGTGTTGATAACACTAGGTTGGCTTGTGTCTAAAGCAGC…
10	NODE_66_length_5689_cov_5.101318	5689	648	15.3185	99.149	2422	0	replicase [Pea streak virus]<>replicase [Pea streak virus]	AGCACGCATTATTACGCCAATTTTCCTTGGCTCCACAACCGAACATACCACCGGTAACAGACGCGTCATTACTCGCGTATCGGCTATTTCTGTCAGCTCTAGCCAGAGCATTCTTCTTATGAGTGTTGAAGGCGATGTACTCATCCGATGTAGGTCGTCTGATCAAACCGTCCGCGGGCTGAATAGAAGCGGGACACTCCACGAAATCAAAGAAATCGAATGCAGCAAATTTGACATCATTGTTGAAACCCTTCTCCGCCCAATTAGTTGGGGGCATGTTATTTACATGCATATAATTCCAAATGATAGGAGCAAAACTCCTGCAAACTTGCCTCAGGGTACACTGTTCCCTTATGACTCCAAAGATTGCATCTCTAGTGATGGAACCTTCAGGGTAAT…
10	NODE_6_length_11870_cov_47.893956	11870	10008	115.719	99.087	7304	0	polyprotein [Snake River alfalfa virus]	AGCCCTAAGACTGATGGATAACGTGTTGCGATTAGGTGAATATGCGTTGAAGAACTACGGTAACACGAAGAGAAGCGATAAGACTTTAACGAAAACGACGTGATAAACTGCTGGCAGCTAAAGGGTAAAGAAGACTCAGGAGAAACAGCGAAAATCACAGCGAAAAGACGGGAAAGATGGCTAGACAATCGGATGCGATGAAGAGGTTGACAACAGGTGCAGAGGAGATGATGGCAAGAGGTAGAAGAGGGTTAGCCCTAAGACTGATGGATAACGTGTTGCGATTAGGTGAATATGCGTTGAAGAACTACATTTCCCCGGCGATCGATAATGATTGTTATAGAACCGTCCAGACTGTTGAGATAGAGGAAGTCGAAGGAAAGGAGATAAAGAAAACGG…
10	NODE_9250_length_1019_cov_10.885835	1019	165	22.6908	96.46	627	0	polyprotein [Snake River alfalfa virus]	TATCCACTCCTATTTCAAGCACTGGCGCTCTTAGGGGTAAACTGAGCGTCTTGACTGAGCAGGGAGAAGGTAGCCAAATAATGGTGACTGCTGCTCATGCTTGGAGATACGGCATCGACAGTTTCACAGGAAATCTGAGAGATTACCCAACGGTTATATCCGCAGCATCAAATCGATCTAGCTTGTTCAGAGAAGACATGGTATCTGAGGGAGAATTCGACTACACAAACGGCAGACAGTGTGTAGTAGCGCGAAATGTCTACAAGACCGACAGTGACAGATACATGGTGGTGTCGGTGGATGTAATGAACTACGGCGGATACTCCGGTGGTCCGGTGGTAACTTCAGACGGCGAATTCTTGGGGATATGTATGATGCAGATACTGTACAAAGATGACG…
10	NODE_9507_length_999_cov_1.152268	999	29	3.8098	100	705	0	MAG: P1 protein [Alfalfa mosaic virus]	ATCAGTCGATAGTCTCTCTCCTTTGTCTAGGAGGGATAACATCTCTGGAATGGCGTTATAGAGTTTTTTCACTCTATAATAAATCGTTGTTGCCACTGGAATGTAGTCATCCGGGCTGAGAGGTTTGCCCGAAATCAGAGTCACACCACCGATAATGGTATGATTCGTTGAAGAAGATAACATAGTCGCTATGGACTGAATTGCGGAATGAGCATCAGAATTAGGTCTGAATTGCCTAAAGGCAACTTCAGTAACTCTGGTAAGTACTTTCTTATCGATAAGCACTTTCCGCCTCACCGCTGTCTGGTATGAATGATGATAGTACCCCTCGTTAACGGTGTGTACTACCATTTGTCCTTTGACTCTATTATACCAGGCGCAGGACCTCCCATTGGAGTG…
10	NODE_13565_length_744_cov_1.065574	744	17	3.1774	99.592	489	1.46e-162	MAG: P1 protein [Alfalfa mosaic virus]<>MAG: P1 protein [Alfalfa mosaic virus]<>MAG: P1 protein [Alfalfa mosaic virus]	CGTTGACAAAGTTGCATTACATTCGTACCTGTGATTCTTACTTAATGTCTGCCTCGGCGGTAAAAGCACAGAGGTTAATTTTTGATGAATGTTTTTTGCAACATGCAGGTTTAGTCTATGCCGCTGCCACTTTAGCTGGTTGCAGCGAAGTCATTGGTTTTGGTGACACGGAACAAATTCCTTTTGTCTCAAGGAATCCGTCATTTGTTTTTCGTCATCATAAGCTAACTGGGAAAGTCGAGAGGAAACTAATTACCTGGAGATCCCCAGCAGATGCCACCTACTGTCTTGAGAAGTATTTTTACAAGAGTAAGAAGCCGGTGAAGACAAATTCCAGAGTACTAAGATCTATCGAAGTTGTACCGATAAATTCCCCTGTGAGCGTTGAGAGGAATACCA…
10	NODE_13316_length_755_cov_7.587977	755	68	12.0053	96.016	483	8.05e-153	polyprotein [Snake River alfalfa virus]<>polyprotein [Snake River alfalfa virus]<>polyprotein [Snake River alfalfa virus]	ACATGATAGCAAAACCTTCCAGGGCTTTTGGGAGTGAAGCTCTGATGAGACATTTCCTGAGAGTTGTAATGGTCGGGATGCCCATGTGTCACGTGGCCGGCAACATGGAGGAGATGAAGAAGTACGTGGTACAATTCGCGCTGTTCGCGGCATTAGCCGAGGATGATGACCTGATTGATGACATGCCAAAAGGGCCCAGATTTAGTGAGACGGGAGCTATAGTCGAGAGGCACGCACACGGATATGTGGCGCAAGTGCTCTGGATAGCTAATGAGTTGCTAGGCAAAGACGGGATAACTAAGGTAGGTTTCAAGTATTTACCTGACTTCGTGTGGTTCAATGCTTTAATGAAAGTGAAACCGGTAGTGAGAATTGCAAAGTTGGGACATTGGCTGATGC…
10	NODE_8158_length_1109_cov_11.300193	1109	236	29.2326	90.419	478	4.82e-149	polyprotein [Snake River alfalfa virus]	ATCAAGTACGAGAATGCTCCAACACATTCTCCCCTTGACAGTATCTTATTCATCGTATACTCCAGCGAGCTCGCGTCTTGCGCACCTCTCTCCGATATAGCTTTCTCCATAGCCTGCATATCGAAATCAGGTATGGTTCTCACAGCGACTGGCGACGTGCCTGTGGAGCTGCTCAGTGTGCCATCACTTGCATCGACGAACGTTTCTTCGGCTGTGCTAGCCGAGGTTTTCTTCATTGATTCCTCTGCATCAGCCCACGAAATCGTCCTTTCTGCCGCCGCGGTCCCGGCTACACCTTTTTCGTCTCGCGAAATCTTATCCGAATCCCTAGGTCGTGCTCCTTCCTCTACTGAGTCGATGATTCTATCAACCGCGCTTTCTGCAGCTTCGGTCATGATT…
10	NODE_15523_length_647_cov_1.986063	647	17	3.7589	98.14	434	5.98e-138	polymerase [Alfalfa virus S]	GCAGCAGGTATCTGACTATGAATGCCTACTCACCAGCGGACTAATTGCCAAACTGAGCGCAAAAATACGCATCAGATTCAACCAGCTCTTAGAGTCACTGCGAGGCAAATCATCCTACGCCGCACTACTGACTGTTACAGATGTAATCCCAGTCCCTTTCACAACGAAACCCAAAGTGTACCCAGCAGAGGGGGAATCTTGGTTCACAGGGAAAACTGATGAAGATAGTTCGCCAGAGATTGATGATGGTTCCGCACCACCAGAAGAATCAGCAGGAGGCCCCACCTTGGAGGACTTGGAACTTATCGCGGACATGGAAAAAGCCTTGAGAGAGGCCGAGTCACCACCCAAGGGAGAGATGGCAGATGAACAGGATCAAGCTGAGTGCAGTTCCAAAAA…
10	NODE_10015_length_960_cov_1.541150	960	26	3.7083	100	386	1.61e-132	coat protein [Alfalfa mosaic virus]<>coat protein [Alfalfa mosaic virus]	GTCTTGGAGTTCCGAAAGGGTTTACATATGAAAGTTTTATTAAAGATGAAATATTACCTGATCATTGATCGGTAATGGGCCGTTTTTATTTTTAATTTTCTTTCAAATACTTCCATCATGAGTTCTTCACAAAGAAAGCTGGTGGGAAAGCTGGTAAACCTACTAAACGTTCTCAGAACTATGCTGCTCTACGCAAAGCTCAACTGCCGAAGCCTCCGGCGTTGAAAGTCCCGGTTGCAAAACCGACGAATACTATACTGCCACAGACGGGCTGTGTGTGGCAAAGCCTCGGGACCCCTCTGAGTCTGAGCTCTTTTAACGGGCTCGGCGTGAGATTCCTCTACAGTTTTCTGAAGGATTTCGCGGGACCTCGGATCCTCGAAGAGGATCTAATTTACA…
10	NODE_20186_length_502_cov_0.965035	502	10	2.8765	98.193	341	1.2e-117	90 kDa protein... partial [Alfalfa mosaic virus]<>90 kDa protein... partial [Alfalfa mosaic virus]	ATCTATGCACAACTTATCAGGATCTATAACAGTTGTTAAGAACTTATTAACCACGGAATTAGCAACAGAATTCACGTCATAAATCTGCCCCAGGTTAGGCACATTCATATTACGTTTCTTTATTGCTAATAGGGCTTCAGTTTGAGTGCCCTTACGTGTGGATAATGCACCGGTTTTAAACCGAGGTTCATAGCAGTTTTCCGAAGACTGCCAGTTGTTGAAAACGCTCAGATCGATTCGACATGGATCGACATCGAGAGATTTATCTGAGGTTTCAACCCATTCTTGAAAATACTTATCATCAATTGAATGATGGAGCGGAAGAAATTCATCAAGAGCATTCTGGATCACTTCCGGCGATCCATGCCGAGAAAGACCAGAGAAGAAGACATCCCTTAT…
10	NODE_17716_length_568_cov_3.854545	568	43	10.3627	94.18	369	2.44e-114	polyprotein [Snake River alfalfa virus]	CACATATTCAATTCCGGATTCGGTCCTGTTGACGTTGACGTTTCTTATCGTGGCCTCAGCCCTGCTCTTCTCCGGTCCCATCACGATATGCCTTATATGCCAGCTGCTCGGTTCCAGCAATAGCGCTTTCTCTACTTCGTCCACTAACCACACTTTCTCACCTGATGCTAGTTCGCATTGCATCGCTGTTAACGCTTTTACTATTACGCCATCACTCGTTAAAGTGTCTATTTTTCTTCCAGACAATTTGCACCCGTCATTTTCATTCTCGACTACTGCTACGCTCACATCCTCCGCGACCCCGCATCCTCGGACGTACACTATATTCACGCCTGAATTTATATATGAGATCTCTTCTTCAGCTTCGTTTATGACTCTCCTTCTCAACTCTGCGTAAGG…
10	NODE_18398_length_548_cov_1.557895	548	20	4.9051	98.276	356	9.84e-113	P1 protein [Alfalfa mosaic virus]<>P1 protein [Alfalfa mosaic virus]<>P1 protein [Alfalfa mosaic virus]	TACTCTCTGCACTTGTAACTGCAGCGACTTCAAGTAATCAATTGCTTCAAGAATGGCATCTGAATGAGGGTTGATACGCAAAATTTCGCCAGTTTCTGCGTTCTTCTCGAATTCAGGTAACGGTTTTGGCGTTGGAATTGCAAGCTCGGGGATTTTCGCGATGAACTGAGAACTCAACCCCAGTCCTTCGATTTTTCTTCCATCTGGATGAGCTTCCAAATAGGCATGAACTTGCAAAATTGCTCTATTTAATTTTTGAGCATCTTCAACTTCCTTCGCTTTAGCTTTTAAGCTCTCTTCTTTCTGCCTCCTGATATCGTCTAACAGGGTACGTGCGTAATTTGACGCATCGATGGCATTTCCTTGGTGCCACTCAGCATAGTACACATCTTCAAGTGA…
10	NODE_24584_length_420_cov_3.363112	420	22	7.5333	98.571	286	2.53e-86	polyprotein [Snake River alfalfa virus]	CTCTACTCTCCTTTTTGCAAAGACATTTATCACGTGTGTCTCTCCGCTGTCTGAACCATCCACAATCATTTCCTTCGTTATTTCGCACCTATCTCCGAAGATTGCCAAATATCCTGCCGAAAGGGCCTGTCCTGATCTTCTTCTTGTTATTATTCCTGTCGTCGCTTTCTCGTTCACTACGCTTATTATCGACCACCAGTCCATTGCTCTATCCGCCATCGTAGCTTTGATCTCAGTCCTTAAGATCAGACCAGCTATTTCTTCTAATGCTTTCAAACACATTTTCATTCGTTTAGCTGCCACATCAAATACCGGCCTAGAGTCATTTCTCTCTGCGATCGCAAGCAGTACGGCCATTCTGCTGTCTCCCGCTGGACCATATCCTTCTCGGTGTTCATC…
10	NODE_30567_length_354_cov_1.939502	354	8	3.1949	100	242	3.91e-76	MAG: putative nucleocapsid protein [Alfalfa cytorhabdovirus 1]	CTCTAACCTTTGAAGAGAAGCTCTTTTACCCTTATCTTGCTGCTTATCTGCTTCGTATGGTATCGAAAACTGATGCTAATGCCAAGGCCGGGATGGAAAACTTATTTATCAGATTCACCTCCTTCTACTCAAAGAAGCCTCCCACCAAGAAGATCATGCCTGATTCCTGGTTCAAATTGACAAAGACATTGATGGCATCAGACCCTACAATTGCAATTACCTGGGTCAAGACATTTGTACCATATGAGACGAAAGAGGACATAGATTCGTCAGATGTAGGTCTTGTCAGATATCTGGCAACTTTACCTCTGTCTTATACTGGGATGCATGCGTATAAGCTGTTTGGAGAGTTGA
10	NODE_35012_length_322_cov_0.771084	322	5	2.1801	99.065	222	2.19e-70	coat protein [Alfalfa virus S]	CGTTGTGATAGCAGAACCATGCTAGTTGGAATAGGTCGGATCTGTCTGCTTCACGGTGGTCAGCTTTGAGCAGGTCGAGGATTTCGGTGACGGTTTGCTTGGTAGCCACCGTGTTTGAGTCTATCTCGCGGGTGATGAGTTGGATTTCTTCGAGGGAAGGCATGAGTAGGTCATCGCCCGCGGAATTGTTGTCAGGGGCTGTGGGCCTAGTTTGATTCCCCTGGGGTGGGACAGACGTGTTGGTTTCATTTGGATTTGGCGGGACAACTCTCTGGTTACTCTCAGGCATCTTTATTGTTTCAAACATTACTTCAAACTTAAC
10	NODE_40628_length_291_cov_1.431193	291	4	2.0756	96.739	189	6.11e-60	P2 protein... partial [Alfalfa mosaic virus]<>P2 protein... partial [Alfalfa mosaic virus]<>P2 protein... partial [Alfalfa mosaic virus]	GTTCGGTATGGCCCAAGCGGGTGCATCGTCTTCATTAACGAAATGTCTATAAAGACGGTAAACCCTACAACAAGGGCTATCGAGCTCTCCCCCAAATGATTTGTGGAAGTCCTCGGCAGCTTGAGTCATCTTTCTTACGAGCATCAATGACACGAGAACACGTTCGTAACATTGGAATGATGGGTCTACTGAATCAAGTTCAGTAACTTCGTTGGAAATCTCCTCAACGGAACTCTTGGGAACATACTCTGATGAGGAAGTGTCAGTAGGCTCATTGACACCAAATCCAAG
10	NODE_38944_length_300_cov_0.973568	300	3	1.4667	99	198	4.04e-57	MAG: P2 protein... partial [Alfalfa mosaic virus]	GCCATACCGAATGTCGTGAATGAAGATTCTTACGACGATTATGCCTATCTCCGAGAGGAGTTAGATGCCATAGACAACTCTTTTGAGTTGCTAAACGAAGAGCGTGAGTTATCGGAATTTACGGACAGGCTCAACGCTTTAAGATTTTTCCCTGTTTCTAAAACAGAAGCGCTACCAGTGGCGAATGTCCAAGAGGTCAAATTCATTTCTGAGAACATACCAGTCATTGATGACCTTTATTATTACTCTGACGAGAATATTCCGTCTGAAATGCCCGCACCATTACTGGATGAGTTGGGG
10	NODE_41996_length_285_cov_0.801887	285	4	1.621	100	199	1.08e-56	polymerase [Alfalfa virus S]	TATGGCGTTGGCTGGGAAGTCGGGATCTTGTCTGGTCGCACCTTGTTGCAAGTTCGAGGTGGGTTTACTGATGTAAGTGCGCAGAGCCAGTTGTTTGCAGTGTTCCCAGAGGTCTCTATCGAAAGGTTGAGGGTCTGCTGGAACTTTCATAAAGTCCGCATAAGCCTCGAATAGGAGGTTCCCAGCGCTAAGGGTTCTAGCCATAGCTTTTTCATTCTCCTCGGGGCTGGCGAGTCGGATGCGTTTGTCGATGGTGAGTCTGAATAGAGCCTCATCTTTAGCTTG
10	NODE_48726_length_261_cov_0.829787	261	2	1.1571	100	182	2.42e-55	coat protein [Alfalfa virus S]	CATGGTCAACCCGCGGTTACCCCGAGAACGCCAAATTTGCCGCCTTCGACTTCTTCAGTGGTGTGACTAACAACGCCGTCCCAACTCCAGCCGGTGGCATGGCTTACTACCCAACAGCAGACGAAATCGCCTCCCAATCTCTCAATGCTGACCTGGCCATTGCGGGCTCTCGCACCAACCCACACCAATATTCCACCCGCGGCAACATGATGGGTATGCAACAAGTTCGAGCTCGGGACCCACCTCCAATGATCACCTTTG
10	NODE_42088_length_284_cov_1.677725	284	5	2.5317	97.849	184	7.61e-55	38.4 kDa protein [Alfalfa virus S]	GTCGAAAACCAAAAGTCCATGGGTGCGGCACTCTAGGCTCGGGTGTTCCACCTCGAAGTTTTGGAGTGCTGTCGGCTCTAGTGTCGGCTCAGTTGGGTTGGCGCGAGATACTATCGCTAGGATCTGCTGCAGCACGTCGAGAGGAGAACTGCGATCGATCTGTTCACGAATGCTGGTGAGCTGAGGGTTGAGATCGTCGATTGCCCTTCTATCTTGATTTAATAGGCTAATTATTCTCTCGCTGTTGGTCAAGATGTTGTGTAGCGCCTGGCTAATTTGTAATG
10	NODE_37084_length_309_cov_2.101695	309	7	3.2686	100	183	1.42e-53	coat protein... partial [Medicago sativa alphapartitivirus 2]<>coat protein... partial [Medicago sativa alphapartitivirus 2]	CGGGAATATGTTTACCCTTGGCAGGCAGATTGGGTTGTTGCCCATCGCCAGGGTTGAGGCAGGTCCTGAGATTCTCGATTAAAGCGAAAATCCCGGGGATATTGGGTAAAACATGGCTGGTAGCATCAGCCAGCATAAATGCGCTCCTAGCTTCAGGGCCAGGATAAAATGGAAGAGTAGGAGATACAACTCCAAAAGTAGGAATCTCTGGTTGGGAGCAGCAAAGAGTTTTGAACAAGTCAAGTAAAGGACTTGAAATTGGGAGGGAGTCAGCAGGGAAAGCATCCAAAAATGTAGATAAACATTGAG
10	NODE_50549_length_255_cov_2.120879	255	8	4.5725	97.619	173	4.11e-52	triple gene block protein 1 [Pea streak virus]<>triple gene block protein 1 [Pea streak virus]	TAAAATTGTGTTTGATTTGCCTATAGTAATTTTAGCTGTTCCCGGTGCTGGTAAAACTTCCAGTATTAGGCGTTTGTTGCGTCAGGACTCAAGGTTTGAGGCCTGGACGTTTGGGGTAGCGGACCATCATAACTGTTCTGGCCGTTTTATCAAAGGAATCTCTGAGGAGTCCAAACCTGATCCTAGCAAGTTTATTCTGATAGACGAATTCCAGAGAGGTGATTGGGAAAAGTTTAAACCTTTTGCCATTTTTGG
10	NODE_51850_length_252_cov_1.016760	252	3	1.5913	100	173	1.22e-49	coat protein [Medicago sativa alphapartitivirus 1]	GGTGGTAATCGGGACAAGCCCGACGGAAATAGAAATTATCAACAAGTAAATTGTTAACTTGATGGAGGATATAATCCATCATAAGAGAGGACGGAGCATAGGTAGACACAGTCTTCCTAGCTTTGTAGTTAATCTTTAGACCAATAAATGGCCTGAGCATATCAGAAGCGCTCTCTGGATTAAAGCCAGTAGAGGCATCAGCAACCTGCTTTGAAAGCGGTTTTGGAATGATGGGGGCGGCAGCGATAGAAG
10	NODE_52439_length_250_cov_2.757062	250	8	4.604	100	173	9.21e-48	MAG: P1 protein [Alfalfa mosaic virus]	CGGATATGTAACTCTGAGATGGGACGGAGAAGTTCTAGATGCTAATTGCGTCAGGAGTTTATCTCAATACGAGATTGTCTTTGTTGACCAATCTTGCGTCTTTGCCTCAGCGGAACGTATCATTCCAAGCCTAGAGAAAGCCCTAGGTCTTGAAGCACACTTTTCAGTTACGATTGTTGATGGAGTTGCTGGTTGCGGAAAAACCACCAATATCAAGCAAATAGCCCGTTCATCGGGTCAGGATGTGGAC
10	NODE_45790_length_270_cov_1.578680	270	4	2.237	100	157	1.24e-45	P2 protein... partial [Alfalfa mosaic virus]	CTCCTGGATCAAGTGATGCAACTCATTTTGACTTTTGTCAAACTTCGAAAAGTCTATCTCTTTAAAATGGAAACTTGCATCAAAGGCTTCAGCATCGATGGAAAACAATTGATGGAATTTTCCGCTTGGTATGGTTATCTTATCTCTTAAGATTAACATCAAGCGGGCAGCAGCAGCCAAAAAAATTGGTGAAGACGACATCACGATATCTTTATCATGGTATGTTATGGTTGCTGGCATCGGCCGTTCTAGGTGCAGAGAATTATCTTC
10	NODE_49794_length_258_cov_0.518919	258	5	1.7984	98.824	158	4.12e-45	P1 protein... partial [Alfalfa mosaic virus]	ACACATCGGTAAACAAAATCAGTTTCTAGTAGACGATGGGCAGCCGCAAAACAGTGAGATGAACTCGAACTGTTTGAAAATACAATACGTCGACCAGGAAAGTTGGCGCGTAGTATGTTTTGTTGCGTGGCATCCAGGGAAAAGGATATCTTCAAGACTTCACCTTTGTCTGAAGGGAGAGCATCCTGGGCATAGGCACGACCCGCTTCGGAGAAAACCTTTCCGATCGCAGTTGTGTCGTCTGCAGCTTGCTTTTCG
10	NODE_57753_length_238_cov_2.830303	238	30	16.6806	93.671	156	5.46e-42	polyprotein [Snake River alfalfa virus]	AGCATACGTAGCACCGAATGCAAACACCGCTGCAGTCACCGGAATTTCATTTCTGGACCTCTCCACTCTATTGTCTCTCAAGTGCCTAGTAACTTCATTCTCATGTGAAATCGTGATAATGTGCCCGGCGTTTTGCGAAGGTTTCTTTTTCACTGTGGCAGTGTCTAGACATGTCGATCCATCCTTAGTACTCAGTTTGCACTCATCCGCTGTCTTACCGCCATACGACACCACTTTT
10	NODE_64840_length_225_cov_2.697368	225	8	5.12	98.667	156	5.47e-42	replicase [Pea streak virus]<>replicase [Pea streak virus]	CTTGAGAAACTTAATGAACAAGGTACTTTTACCTGCTCCAAAAGTGCCAAGGATAACGGTTACGTTCCTACTCACAGATCCTGGACCTGGATTCTGTATCAACGGTTGATCATTGTAAAGTTTTGAGGAAATCACTCCCGTCAACCCGGAATGCAAACTTTCACAGAGAATGTCAGCTCTATCCTTCTTGGCTTCATACAACAATTCAGTCCCCGCGGCCTTCAG
10	NODE_64479_length_226_cov_1.150327	226	4	2.2965	97.333	152	8.34e-42	ORF5 [Bean leafroll virus]	GCCGAAACTGCCACGCATCAAGCCCGCCTCCGAAGTGGATGACGATCACTATGGTGAAAGTCAGCAAACTTTGGCAGAGATTGAAAGACGTAATGTCTGGGCCAGTAAAGATGACGCTGTTGTAGTTGAATCTCCACCACCGGGTTATCCTCTTGGGCCAATTGAGGCTAGGGAGTTAGCGCCGTTTGAGTGGAGTAGACCAGATTATGAGCCTCCCAAACCTAAG
10	NODE_25116_length_413_cov_22.914706	413	208	64.9468	90.411	145	6.18e-37	polyprotein [Snake River alfalfa virus]	GGGTTATTGTTTAATCTTTAATCCATTTTATTTACTATCTGTTAGTATTTATACTCTCTATTCGTTTTGTTATTAATTTATTATTTGTTTTCTTTACAGTCGATCAAATGTTATTTCGACTTCTTCTCTTCTCTTCAATATCTATTTTCTGCCTCATTGCTTCTATCAGCTTCTGCTTGTCTCTGTTTTACTTCAGTATAACTAATTTTTGATATGGGCTCTCATCTTCGATCATCATATTTCTTCTCAACCAAAGGCAGTCCATGAATATTTTGCTTATTCTATCTTCCAGCAAATCTTGCCTGTCGCAAGCTCTAGGCAACCGTCTCGCAGCTCTTTCGGACACATATTCAATTCCGGATTCGGTCCTGTTGACGTTGACGTTTCTTATTGTGGCCT…
10	NODE_47815_length_263_cov_3.073684	263	12	6.2775	95.402	139	6.09e-36	polyprotein [Snake River alfalfa virus]	CACATTCACCTGCATCAAATTCTCATATAAGCAAAGCAACGCCGCCTGAGATTCTAATAAGCTTAACGCTGCTTCTTGACTTCTCCCAGGCATTGCTTCTATCATAGTCTCCATTTTCTTCACCATCTCGTCTAACCGCCATAACACTGAGTCTTCCAGTTCCCCGTAAAACTGATCTTTCTCTATCTTATCTGTCATGCCTAGCATTCTGGCCCTATCCATCATGGCTTTCTCTTCAATCTCACAGTCTGTGTCGGCATTCA
10	NODE_52950_length_249_cov_1.607955	249	4	2.3494	98.718	135	1.19e-34	RNA-dependent RNA polymerase [Alfalfa virus S]	CAGACAATATCGGCCTTCAAACAAAGCACAGTGTTGCTGACAACCACCTATGCTCTCTACTTGCGAAAGAAGAGGGAGCAACACCAGCCTGACAATGTGTTCATTATGTGTGAGAAAACTCCGAACCAGTTTAATGACTTCGTACTAACCAGGTTCGACTTTAGCCAGCCTTCTTACACCTCCGACTACGAACAGTACGACCAGTCACAGGACGGTGCATTCCTCAACTTCGACGAAGACGATCAGATA
10	NODE_50694_length_255_cov_1.236264	255	5	2.3294	95.312	107	1.15e-27	hypothetical protein [Pea streak virus]	TCTCGCAGGGGAGTGGTACTGTATGGTTTTTGTTCCGTCCTTATAAAAACCTCCGTGCGGTAATGAGTGAATATTGTCTCCAACGTGAGGCAATTGGTTGGACCTTAAAGTGAATATAATAACCGCAATGCCCGCTCCAATTGCTAAAGCAAGGAATGATCTTGAATTATCAGGAGGTGCTATCAATGGCATTTGAACAATTGTGAAACCCCTCTGGCTCCGGTGTTATAATTAGGAGTTTCTCTGTAGCCCTAG
10	NODE_61654_length_231_cov_1.050633	231	3	1.6667	96.296	105	6.34e-25	38.4 kDa protein [Alfalfa virus S]	GTTAGCATCTCGGGCTGCGAAAATCACGACGTTCCCGCGATAATCCAAAGCTTCTCCTGGAGTGGCCATGCTTTCAACCGCCAGCTTCCAGGCGCTGTTCACTCAGATTGAGCTCCTACGGAACCAAGTAACGGACTTGCACCACACTGTTAACTCCTCAAACATCAACCGCGCTCAAGCTGAAGACATACAGGCTATTAGGGCCGACATTGCCGCTCTCCCCACTTCCAC
